# Supplementary material for: The Constrained Maximal Expression Level Owing to Haploidy Shapes Gene Content on the Mammalian X Chromosome
Source: PLoS Biol. 2015 Dec 18;13(12):e1002315. doi: 10.1371/journal.pbio.1002315 (PMC4686125; doi:10.1371/journal.pbio.1002315)
Supplement: S1 Table — (XLSX) [file pbio.1002315.s011.xlsx]

## Sheet: S1 Table
S1 Table.
Variable	Per transcript	Per gene, average	Per gene, sum
	(29,662 autosomal;	(18,020 autosomal;	(18,020 autosomal;
	1,433 on the X)	760 on the X)	760 on the X)
Average BoE on autosomes	0.30 (P < 2.2e-16)	0.34 (P < 2.2e-16)	0.49 (P < 2.2e-16)
Average BoE on the X chromosome	0.21 (P < 2.2e-16)	0.24 (P < 2.2e-16)	0.4 (P < 2.2e-16)
Average maximal expression on autosomes	261 (P < 2.2e-16)	341 (P < 2.2e-16)	430 (P = 1.25e-12)
Average maximal expression on the X chromosome	87 (P < 2.2e-16)	107 (P < 2.2e-16)	163 (P = 1.25e-12)
NOTE: a simple arithmetic average, or a sum, of numerical values obtained for all transcripts linked to a given gene was calculated.
Wilcoxon test P-values for comparisons between autosomal and X chromosome means are given.
