# Supplementary material for: The Constrained Maximal Expression Level Owing to Haploidy Shapes Gene Content on the Mammalian X Chromosome
Source: PLoS Biol. 2015 Dec 18;13(12):e1002315. doi: 10.1371/journal.pbio.1002315 (PMC4686125; doi:10.1371/journal.pbio.1002315)
Supplement: S2 Table — (XLSX) [file pbio.1002315.s012.xlsx]

## Sheet: S2 Table
S2 Table.
Region	The number of genes	The number of transcripts	Maximal expression*	The breadth of expression*	Average expression*
			(gene/transcript)	(gene/transcript)	(gene/transcript)
PAR1 (theoretical)	24	35	34% / 47%	34% / 47%	34% / 46%
PAR2	4	4	9% / 9%	10% / 10%	8% / 8%
(theoretical)
PAR1+ PAR2	28	39	39% / 51%	39% / 51%	38% / 49%
(theoretical)
PAR1	24	35	71% / 78%	100% / 100%	98% / 99%
(observed)
			MAXIMALX = 86✝	BoEX = 0.22✝	AverageX = 11.75✝
			MAXIMALPAR1 = 94✝	BoEPAR1 = 0.06✝	Average­PAR1 = 6.511✝
			P = 0.0591**	P = 0.01362**	P = 0.00059**
PAR2	Not sampled by F5	Not sampled by F5	n/a	n/a	n/a
(observed)
* The percentages of virtual experiments with a P-value lesser than 0.05 for the difference in the simulated variable (maximal expression, the breadth of expression, or average expression) on simulated-PARs versus the entire X chromosome (a Wilcoxon test).
✝ Observed values of maximal expression, the breadth of expression, and average expression on the entire X chromosome and PAR1 region only (shown in bold font).
** A Wilcoxon test P-value.
NOTE: To estimate the theoretical sensitivity for detection of autosomal-like expression on regions with gene numbers identical to PAR1 or PAR2, we performed the following 4-step randomization procedure:
1. Select X data points (equal to the number of genes/transcripts on PAR1, or PAR2) from the observed autosomal distribution for a given variable (maximal expression, the breadth of expression, or average);
2. Perform a Wilcoxon test and record its P-value;
3. Repeat steps 1-2 10,000 times;
4. Report in what percentages of virtual experiments a P-value lesser than 0.05 is recorded.
We signify values reported from this randomization procedure as “theoretical” (see rows 1-3 in the Table). A modified version of the randomization procedure reports the percentages of virtual experiments where the means of samples datapoints are higher than the observed mean on PAR1 (this procedure is signified as “observed” in 4th row of the Table).
The results of the randomization procedure suggest that PAR2 (with only 4 genes) is essentially uninformative (and in any case it is not sampled by FANTOM5 due to the difficulty in mapping tags uniquely). PAR1 (24 genes) has a 50-66% theoretical chance of being uninformative due the small number of genes located in this region. In comparison to observed values, PAR1 is probably informative for th…
Additionally, to control for the lower breadth of expression on PAR1 in comparison to the entire X chromosome, we fitted a loess model for maximal expression as a function of the breadth of expression, and found that while average residuals for the entire X chromosome are as expected close to zero (that is -3.27), for PAR1 they had the average positive value of 54 TPM (P = 0.006994 for the differ…
