# Supplementary material for: The Constrained Maximal Expression Level Owing to Haploidy Shapes Gene Content on the Mammalian X Chromosome
Source: PLoS Biol. 2015 Dec 18;13(12):e1002315. doi: 10.1371/journal.pbio.1002315 (PMC4686125; doi:10.1371/journal.pbio.1002315)
Supplement: S3 Table — (XLSX) [file pbio.1002315.s013.xlsx]

## Sheet: S3 Table
S3 Table.
variable	autosomes	chrX	chrY	expression_on_autosomes_over_chrX	expression_on_autosomes_over_chrY	expression_on_chrX_over_chrY
Clontech_Human_Universal_Reference_Total_RNA	22.2829	12.2267	9.93954	1.82248	2.24185	1.23011
Fingernail	9.33885	3.39733	8.28116	2.74888	1.12772	0.410249
SABiosciences_XpressRef_Human_Universal_Total_RNA	25.1918	10.2123	7.20108	2.46681	3.49833	1.41816
Skin_palm	3.57838	1.75974	1.26461	2.03347	2.82963	1.39153
Universal_RNA_Human_Normal_Tissues_Biochain	25.3468	10.2825	7.17033	2.46505	3.53496	1.43403
Urethra	2.49981	1.55899	0.784301	1.60348	3.18731	1.98775
achilles_tendon	3.00283	1.64785	0.701126	1.82227	4.28287	2.35029
adipose_tissue	22.8529	10.7434	1.61731	2.12716	14.1302	6.64274
adipose_donor1	18.4379	11.9788	0	1.53922	Inf	Inf
adipose_donor2	17.8835	12.1007	0	1.47789	Inf	Inf
adipose_donor3	19.1481	12.3856	0	1.546	Inf	Inf
adipose_donor4	18.6757	11.0937	0	1.68345	Inf	Inf
adrenal_gland	21.8211	13.378	4.87884	1.63112	4.4726	2.74203
amygdala_adult_donor10196	18.3417	17.1991	0	1.06643	Inf	Inf
amygdala_adult_donor10252	15.7485	12.7074	0	1.23931	Inf	Inf
amygdala_newborn_donor10223	15.1334	11.8868	8.57972	1.27313	1.76386	1.38546
aorta__adult_pool	20.7696	14.9274	5.7053	1.39137	3.6404	2.61641
appendix_adult	20.7244	10.0091	28.3154	2.07056	0.73191	0.353485
artery_adult	18.329	7.58976	4.83161	2.41497	3.79356	1.57086
bladderadult_pool	22.8718	13.8015	4.52951	1.65719	5.04951	3.04703
blood_adult_pool	25.0458	6.69647	6.04493	3.74014	4.14327	1.10778
bone_marrow_adult	6.24478	4.20087	2.94135	1.48654	2.1231	1.42821
brain_adult_donor1	18.8863	14.172	3.91626	1.33265	4.82253	3.61876
brain_adult_pool1	21.4957	18.0907	3.51522	1.18822	6.11504	5.1464
brain_fetal_pool1	20.2414	13.4657	29.463	1.50318	0.687009	0.457038
breast_adult_donor1	23.3685	11.8021	0	1.98004	Inf	Inf
caudate_nucleus_adult_donor10196	17.9334	14.7848	0	1.21296	Inf	Inf
caudate_nucleus_adult_donor10252	16.4296	13.2813	0	1.23705	Inf	Inf
caudate_nucleus_newborn_donor10223	15.3518	11.1741	12.2572	1.37387	1.25247	0.911637
cerebellum_adult_donor10196	16.6286	12.0256	0	1.38277	Inf	Inf
cerebellum_adult_donor10252	15.1111	9.41756	0	1.60457	Inf	Inf
cerebellum_adult_pool1	15.72	10.5659	4.05445	1.4878	3.87721	2.606
cerebellum_newborn_donor10223	11.5373	7.12412	7.73193	1.61947	1.49216	0.92139
cerebral_meninges_adult	21.6109	16.8799	5.99455	1.28027	3.60509	2.81588
cerebrospinal_fluid_donor2	10.1424	4.84809	3.61923	2.09203	2.80235	1.33954
cervix_adult_pool1	23.0051	14.0928	0	1.6324	Inf	Inf
colon_adult_donor1	19.2831	10.4875	0	1.83868	Inf	Inf
colon_adult_pool1	23.3121	11.3685	11.3614	2.05059	2.05186	1.00062
colon_fetal_donor1	20.8498	11.1045	0	1.87761	Inf	Inf
corpus_callosum_adult_pool1	23.5016	18.0407	6.35153	1.3027	3.70015	2.84037
cruciate_ligament_donor2	5.04013	2.69746	1.56381	1.86847	3.22298	1.72493
diaphragm_fetal_donor1	17.4509	7.80813	4.58542	2.23497	3.80574	1.70282
diencephalon_adult	21.9071	18.7365	6.36379	1.16923	3.44247	2.94423
ductus_deferens_adult	18.5189	9.34047	37.2629	1.98265	0.496979	0.250664
duodenum_fetal_donor1_tech_rep1	18.4995	9.21388	0	2.00779	Inf	Inf
duodenum_fetal_donor1_tech_rep2	16.5629	11.8667	33.8963	1.39575	0.488635	0.350087
dura_mater_adult_donor1	24.094	16.5616	0	1.45481	Inf	Inf
epididymis_adult	18.6451	12.9755	14.5134	1.43695	1.28469	0.894039
esophagus_adult_pool1	25.059	10.3979	57.5844	2.40999	0.435169	0.180569
eye_muscle_inferior_rectus_donor1	2.58977	1.27756	0.999585	2.02713	2.59085	1.27809
eye_muscle_lateral_donor2	5.2924	2.40403	2.92482	2.20147	1.80948	0.821943
eye_muscle_medial_donor2	6.94787	3.29506	2.98264	2.10857	2.32944	1.10475
eye_muscle_superior_donor2	5.94622	2.9801	2.26786	1.99531	2.62195	1.31406
eye_vitreous_humor_donor1	5.08859	2.89167	0.862413	1.75974	5.90041	3.35301
eye_fetal_donor1	23.1077	13.0189	0	1.77494	Inf	Inf
frontal_lobe_adult_pool1	21.983	18.803	4.26484	1.16912	5.15448	4.40884
gall_bladder_adult	22.3463	11.7408	58.4458	1.9033	0.382342	0.200883
globus_pallidus_adult_donor10196	18.3593	14.6576	0	1.25255	Inf	Inf
globus_pallidus_adult_donor10252	16.0036	12.2834	0	1.30287	Inf	Inf
globus_pallidus_newborn_donor10223	17.4776	13.8441	6.41735	1.26246	2.72349	2.15729
heart_mitral_valve_adult	15.5824	9.43317	7.25759	1.65187	2.14705	1.29977
heart_pulmonic_valve_adult	10.1192	5.42446	5.64535	1.86548	1.79248	0.960871
heart_tricuspid_valve_adult	7.32138	3.68738	2.68498	1.98552	2.72679	1.37334
heart_adult_diseased_post.infarction_donor1	20.1838	10.0618	0	2.00598	Inf	Inf
heart_adult_diseased_donor1	19.1568	9.48278	0	2.02017	Inf	Inf
heart_adult_pool1	23.2782	9.62827	3.69982	2.41769	6.29172	2.60237
heart_fetal_pool1	23.7606	11.5343	9.66055	2.05999	2.45955	1.19396
hippocampus_adult_donor10196	16.7044	15.6395	0	1.06809	Inf	Inf
hippocampus_adult_donor10252	14.5926	11.3842	0	1.28183	Inf	Inf
hippocampus_adult_donor10258	17.7003	16.6663	0	1.06204	Inf	Inf
hippocampus_newborn_donor10223	16.4827	13.1825	13.0034	1.25035	1.26757	1.01378
insula_adult_pool1	22.4997	18.944	5.08097	1.18769	4.42823	3.72843
kidney_adult_pool1	22.789	13.5925	0	1.67658	Inf	Inf
kidney_fetal_pool1	24.8995	14.3596	42.9827	1.73399	0.57929	0.334079
left_atrium_adult_donor1	20.8203	9.92689	9.61867	2.09736	2.16457	1.03204
left_ventricle_adult_donor1	20.8381	10.2224	0	2.03848	Inf	Inf
liver_adult_pool1	28.1232	6.05274	2.95279	4.64636	9.52428	2.04984
liver_fetal_pool1	26.538	8.95129	8.70062	2.96471	3.05013	1.02881
locus_coeruleus_adult_donor10196	17.4118	14.3292	0	1.21513	Inf	Inf
locus_coeruleus_adult_donor10252	16.4133	13.4873	0	1.21694	Inf	Inf
locus_coeruleus_newborn_donor10223	11.963	9.32987	8.34769	1.28222	1.43309	1.11766
lung_adult_pool1	22.227	12.1683	7.28808	1.82663	3.04978	1.66962
lung_fetal_donor1	22.8945	14.2712	21.536	1.60425	1.06308	0.662666
lung_right_lower_lobe_adult_donor1	16.1734	7.70725	5.55864	2.09847	2.9096	1.38654
lymph_node_adult_donor1	20.3851	11.3506	8.98022	1.79596	2.27	1.26395
medial_frontal_gyrus_adult_donor10196	17.5997	16.1339	0	1.09085	Inf	Inf
medial_frontal_gyrus_adult_donor10258	18.3	16.8493	0	1.0861	Inf	Inf
medial_frontal_gyrus_newborn_donor10223	15.8166	13.7457	13.0808	1.15066	1.20915	1.05083
medial_temporal_gyrus_adult_donor10196	16.0324	14.5042	0	1.10537	Inf	Inf
medial_temporal_gyrus_adult_donor10252	15.796	12.5752	0	1.25612	Inf	Inf
medial_temporal_gyrus_adult_donor10258	16.9837	19.1453	0	0.887097	Inf	Inf
medial_temporal_gyrus_newborn_donor10223	16.8334	14.0504	13.4474	1.19807	1.2518	1.04485
medulla_oblongata_adult_donor10196	17.4411	13.0226	0	1.33929	Inf	Inf
medulla_oblongata_adult_donor10252	18.6346	13.3811	0	1.39261	Inf	Inf
medulla_oblongata_adult_pool1	23.9486	18.1989	5.80856	1.31593	4.12298	3.13312
medulla_oblongata_newborn_donor10223	18.3687	12.9513	8.31627	1.41829	2.20876	1.55735
middle_temporal_gyrus_donor10252	14.071	11.251	0	1.25065	Inf	Inf
nucleus_accumbens_adult_pool1	22.572	18.6354	4.91234	1.21124	4.59495	3.79358
occipital_cortex_adult_donor10196	18.2074	16.1749	0	1.12565	Inf	Inf
occipital_cortex_adult_donor10252	12.4263	8.91278	0	1.39421	Inf	Inf
occipital_cortex_newborn_donor10223	18.5253	14.9677	7.79298	1.23769	2.37718	1.92066
occipital_lobe_adult_donor1	17.9445	15.3635	4.28378	1.168	4.18894	3.58643
occipital_lobe_fetal_donor1	14.8757	10.0963	39.6913	1.47339	0.374786	0.25437
occipital_pole_adult_pool1	24.6439	19.8946	3.02199	1.23873	8.15485	6.58326
olfactory_region_adult	17.3591	14.6189	0	1.18744	Inf	Inf
optic_nerve_donor1	6.0139	4.34547	1.59513	1.38395	3.77016	2.72421
ovary_adult_pool1	24.3264	16.1834	0	1.50318	Inf	Inf
pancreas_adult_donor1	28.3375	4.27591	22.4886	6.62725	1.26008	0.190136
paracentral_gyrus_adult_pool1	22.968	18.9812	4.69817	1.21004	4.88871	4.04012
parietal_cortex_adult_donor10258	16.8911	14.6546	0	1.15261	Inf	Inf
parietal_lobe_adult_donor10196	16.8493	14.891	0	1.13151	Inf	Inf
parietal_lobe_adult_donor10252	14.4766	11.1806	0	1.29479	Inf	Inf
parietal_lobe_adult_pool1	23.2453	18.9724	1.95746	1.22522	11.8752	9.69233
parietal_lobe_fetal_donor1	12.4513	8.83221	0	1.40976	Inf	Inf
parietal_lobe_newborn_donor10223	16.315	13.3334	11.406	1.22362	1.43039	1.16898
parotid_gland_adult	29.6258	3.92481	11.3528	7.54833	2.60955	0.345713
penis_adult	12.6395	6.55256	4.49792	1.92894	2.81007	1.4568
pineal_gland_adult_donor10196	14.4709	13.5492	0	1.06802	Inf	Inf
pineal_gland_adult_donor10252	15.8247	11.6785	0	1.35503	Inf	Inf
pituitary_gland_adult_donor10196	19.1261	18.1474	0	1.05393	Inf	Inf
pituitary_gland_adult_donor10252	19.4781	15.5504	0	1.25258	Inf	Inf
placenta_adult_pool1	23.9655	16.86	0	1.42145	Inf	Inf
pons_adult_pool1	22.5299	18.8927	4.63232	1.19252	4.86363	4.07845
postcentral_gyrus_adult_pool1	23.1264	19.0387	4.30003	1.2147	5.37819	4.42758
prostate_adult_pool1	24.7336	14.0933	13.81	1.75499	1.79099	1.02051
putamen_adult_donor10196	17.6628	15.7627	0	1.12054	Inf	Inf
putamen_adult_donor10258	16.9955	14.8936	0	1.14113	Inf	Inf
putamen_newborn_donor10223	16.6182	13.7618	10.0967	1.20756	1.64591	1.36301
rectum_fetal_donor1	15.9853	9.58018	0	1.66858	Inf	Inf
retina_adult_pool1	23.1444	11.9789	7.85818	1.9321	2.94527	1.52439
salivary_gland_adult_pool1	30.6585	2.83555	13.1091	10.8122	2.33872	0.216304
seminal_vesicle_adult	12.9026	6.55045	42.5626	1.96973	0.303145	0.153902
skeletal_muscle_soleus_muscle_donor1	11.3465	4.2729	4.70838	2.65547	2.40986	0.907509
skeletal_muscle_adult_pool1	25.9143	9.37755	0.0242971	2.76344	1066.56	385.953
skeletal_muscle_fetal_donor1	20.6543	10.0841	6.67208	2.04821	3.09563	1.51138
skin_adult_donor1	22.4581	9.07901	10.0096	2.47363	2.24366	0.907029
skin_fetal_donor1	19.2482	9.90515	0	1.94325	Inf	Inf
small_intestine_adult_pool1	23.333	10.1115	4.80607	2.30757	4.8549	2.1039
small_intestine_fetal_donor1	21.0575	11.8374	0	1.7789	Inf	Inf
smooth_muscle_adult_pool1	20.2137	12.4274	7.67009	1.62654	2.63539	1.62024
spinal_cord_adult_donor10196	17.2305	15.1143	0	1.14001	Inf	Inf
spinal_cord_adult_donor10252	18.485	14.4271	0	1.28127	Inf	Inf
spinal_cord_adult_donor10258	16.1272	15.2237	0	1.05935	Inf	Inf
spinal_cord_fetal_donor1	17.8285	14.2683	0	1.24951	Inf	Inf
spinal_cord_newborn_donor10223	17.2506	15.4302	9.65061	1.11798	1.78751	1.59888
spleen_adult_pool1	23.3239	12.3855	11.016	1.88317	2.11729	1.12432
spleen_fetal_pool1	25.5033	14.1459	9.79979	1.80288	2.60243	1.44349
stomach_fetal_donor1	19.9325	11.1901	0	1.78126	Inf	Inf
submaxillary_gland_adult	25.2971	3.40782	15.287	7.42324	1.6548	0.222922
substantia_nigra_adult_donor10196	1.46493	1.3007	0	1.12627	Inf	Inf
substantia_nigra_adult_donor10252	17.628	14.5774	0	1.20927	Inf	Inf
substantia_nigra_adult_donor10258	18.4819	17.0568	0	1.08355	Inf	Inf
substantia_nigra_newborn_donor10223	17.4384	12.6129	7.52343	1.38258	2.31788	1.67649
temporal_lobe_adult_pool1	23.4168	18.9358	3.13039	1.23664	7.4805	6.04904
temporal_lobe_fetal_donor1_tech_rep1	15.3224	10.805	30.7296	1.41809	0.498621	0.351614
temporal_lobe_fetal_donor1_tech_rep2	17.0622	8.31013	0	2.05318	Inf	Inf
testis_adult_pool1	22.1902	12.2183	6.48748	1.81614	3.42047	1.88337
testis_adult_pool2	17.1952	8.31578	4.29308	2.06778	4.00534	1.93702
thalamus_adult_donor10196	16.926	14.1412	0	1.19693	Inf	Inf
thalamus_adult_donor10252	17.0841	14.18	0	1.2048	Inf	Inf
thalamus_adult_donor10258	18.8753	15.6328	0	1.20742	Inf	Inf
thalamus_newborn_donor10223	15.7247	12.5728	6.07054	1.2507	2.59033	2.07111
throat_adult	23.0971	8.63616	35.7362	2.67447	0.646323	0.241664
throat_fetal_donor1	20.0067	12.0913	0	1.65463	Inf	Inf
thymus_adult_pool1	24.8207	11.0157	8.71418	2.25321	2.84831	1.26411
thymus_fetal_pool1	22.8954	12.3097	9.4863	1.85996	2.41353	1.29763
thyroid_adult_pool1	24.7475	13.241	84.7052	1.86901	0.292161	0.156318
thyroid_fetal_donor1	15.1783	8.31656	63.8123	1.82507	0.237859	0.130328
tongue_epidermis_fungiform_papillae_donor1	1.71522	0.717633	1.4778	2.39011	1.16066	0.485608
tongue_adult	22.7322	8.7435	27.643	2.5999	0.822351	0.316301
tongue_fetal_donor1	22.293	11.1293	0	2.00309	Inf	Inf
tonsil_adult_pool1	24.2321	10.0203	43.3889	2.41829	0.558485	0.230942
trachea_adult_pool1	26.2679	11.9929	24.2069	2.19029	1.08514	0.495432
trachea_fetal_donor1	20.5346	10.8744	19.6455	1.88833	1.04526	0.553533
umbilical_cord_fetal_donor1	15.4056	7.78498	5.99135	1.97888	2.5713	1.29937
uterus_adult_pool1	24.1622	15.9238	0	1.51736	Inf	Inf
uterus_fetal_donor1	21.3083	13.2153	0	1.6124	Inf	Inf
vagina_adult	22.942	11.4506	0	2.00356	Inf	Inf
vein_adult	22.2391	11.2049	10.6451	1.98476	2.08913	1.05259
