# Supplementary material for: The Constrained Maximal Expression Level Owing to Haploidy Shapes Gene Content on the Mammalian X Chromosome
Source: PLoS Biol. 2015 Dec 18;13(12):e1002315. doi: 10.1371/journal.pbio.1002315 (PMC4686125; doi:10.1371/journal.pbio.1002315)
Supplement: S4 Table — (XLSX) [file pbio.1002315.s014.xlsx]

## Sheet: S4 Table
S4 Table.
sample fold_enrichment_on_X p-value(fdr-corrected)
submaxillary_gland_adult	0.13466	0.00086
salivary_gland_adult_pool1	0.20133	0.00343
throat_adult	0.20199	0.00343
bone_marrow_adult	0.26931	0.01151
kidney_adult_pool1	0.26931	0.01151
parotid_gland_adult	0.2702	0.01151
tongue_adult	0.2702	0.01151
brain_adult_donor1	0.27197	0.01151
heart_tricuspid_valve_adult	0.27377	0.01555
liver_adult_pool1	0.33774	0.03499
skin_adult_donor1	0.33774	0.03499
esophagus_adult_pool1	0.33885	0.03499
heart_pulmonic_valve_adult	0.34222	0.03499
colon_adult_pool1	0.40662	0.06292
diencephalon_adult	0.40662	0.06292
small_intestine_adult_pool1	0.40662	0.06292
lung_right_lower_lobe_adult_donor1	0.40796	0.06292
thymus_fetal_pool1	0.40796	0.06292
cerebrospinal_fluid_donor2	0.40931	0.06292
eye_muscle_medial_donor2	0.40931	0.06292
gall_bladder_adult	0.4134	0.08149
spleen_adult_pool1	0.4134	0.08149
SABiosciences_XpressRef_Human_Universal_Total_RNA	0.47595	0.14789
cerebellum_adult_donor10252	0.47595	0.14789
heart_mitral_valve_adult	0.47595	0.14789
heart_adult_diseased_post.infarction_donor1	0.47595	0.14789
hippocampus_newborn_donor10223	0.4791	0.14789
appendix_adult	0.54574	0.21145
duodenum_fetal_donor1_tech_rep1	0.54574	0.21145
frontal_lobe_adult_pool1	0.54574	0.21145
heart_adult_pool1	0.54574	0.21145
heart_fetal_pool1	0.54574	0.21145
tonsil_adult_pool1	0.54574	0.21145
aorta__adult_pool	0.54755	0.21145
thymus_adult_pool1	0.54755	0.21145
cerebellum_adult_pool1	0.54937	0.21145
eye_muscle_inferior_rectus_donor1	0.54937	0.21145
temporal_lobe_fetal_donor1_tech_rep2	0.54937	0.21145
Skin_palm	0.55304	0.21145
thyroid_adult_pool1	0.55304	0.21145
medial_temporal_gyrus_newborn_donor10223	0.5549	0.21145
colon_adult_donor1	0.61599	0.30236
colon_fetal_donor1	0.61599	0.30236
heart_adult_diseased_donor1	0.61599	0.30236
lung_adult_pool1	0.61599	0.30236
paracentral_gyrus_adult_pool1	0.61599	0.30236
blood_adult_pool	0.61804	0.30236
locus_coeruleus_newborn_donor10223	0.61804	0.30236
lung_fetal_donor1	0.61804	0.30236
cruciate_ligament_donor2	0.6201	0.30236
occipital_cortex_newborn_donor10223	0.6201	0.30236
left_atrium_adult_donor1	0.62217	0.34265
prostate_adult_pool1	0.62217	0.34265
putamen_newborn_donor10223	0.62217	0.34265
thyroid_fetal_donor1	0.62426	0.34265
eye_vitreous_humor_donor1	0.62636	0.34265
bladderadult_pool	0.63709	0.34265
eye_muscle_lateral_donor2	0.68671	0.41194
skeletal_muscle_adult_pool1	0.68671	0.41194
temporal_lobe_adult_pool1	0.68671	0.41194
trachea_adult_pool1	0.68671	0.41194
medulla_oblongata_newborn_donor10223	0.689	0.46712
pancreas_adult_donor1	0.689	0.46712
postcentral_gyrus_adult_pool1	0.689	0.46712
Universal_RNA_Human_Normal_Tissues_Biochain	0.6913	0.46712
tongue_epidermis_fungiform_papillae_donor1	0.6913	0.46712
spleen_fetal_pool1	0.69362	0.46712
occipital_lobe_adult_donor1	0.70068	0.46712
globus_pallidus_adult_donor10252	0.7579	0.62159
occipital_pole_adult_pool1	0.7579	0.62159
pons_adult_pool1	0.7579	0.62159
rectum_fetal_donor1	0.7579	0.62159
ductus_deferens_adult	0.76043	0.62159
insula_adult_pool1	0.76043	0.62159
amygdala_newborn_donor10223	0.76555	0.62159
brain_index_newborn_avg	0.76555	0.62159
eye_muscle_superior_donor2	0.76814	0.62159
cerebellum_adult_donor10196	0.77074	0.62159
Urethra	0.82956	0.7778
achilles_tendon	0.82956	0.7778
cerebellum_newborn_donor10223	0.82956	0.7778
cervix_adult_pool1	0.82956	0.7778
kidney_fetal_pool1	0.82956	0.7778
stomach_fetal_donor1	0.82956	0.7778
substantia_nigra_newborn_donor10223	0.82956	0.7778
thalamus_adult_donor10258	0.82956	0.7778
umbilical_cord_fetal_donor1	0.83235	0.7778
vein_adult	0.83797	0.7778
corpus_callosum_adult_pool1	0.84081	0.7778
parietal_lobe_adult_pool1	0.84655	0.7778
cerebral_meninges_adult	0.90171	0.94719
left_ventricle_adult_donor1	0.90171	0.94719
pineal_gland_adult_donor10196	0.9078	0.94719
brain_fetal_pool1	0.97434	1
skin_fetal_donor1	0.97434	1
smooth_muscle_adult_pool1	0.97763	1
globus_pallidus_newborn_donor10223	0.98095	1
penis_adult	0.98428	1
Fingernail	0.98764	1
optic_nerve_donor1	0.98764	1
parietal_lobe_newborn_donor10223	0.98764	1
thalamus_newborn_donor10223	0.98764	1
medial_frontal_gyrus_newborn_donor10223	0.99102	1
small_intestine_fetal_donor1	0.99102	1
eye_fetal_donor1	1.04746	0.84999
lymph_node_adult_donor1	1.04746	0.84999
medial_temporal_gyrus_adult_donor10252	1.04746	0.84999
nucleus_accumbens_adult_pool1	1.04746	0.84999
substantia_nigra_adult_donor10196	1.04746	0.84999
diaphragm_fetal_donor1	1.05101	0.84999
retina_adult_pool1	1.05101	0.84999
artery_adult	1.05459	0.84999
caudate_nucleus_newborn_donor10223	1.05459	0.84999
globus_pallidus_adult_donor10196	1.12108	0.72377
skeletal_muscle_soleus_muscle_donor1	1.12489	0.72377
trachea_fetal_donor1	1.1326	0.72377
adrenal_gland	1.1952	0.62159
adipose_tissue	1.19928	0.56421
medulla_oblongata_adult_pool1	1.19928	0.56421
liver_fetal_pool1	1.26982	0.46712
uterus_fetal_donor1	1.26982	0.46712
brain_index_avg	1.27855	0.46712
adipose_donor1	1.28296	0.41194
occipital_lobe_fetal_donor1	1.2874	0.41194
adipose_donor4	1.34496	0.34265
locus_coeruleus_adult_donor10196	1.34496	0.34265
spinal_cord_fetal_donor1	1.34496	0.34265
temporal_lobe_fetal_donor1_tech_rep1	1.34496	0.34265
caudate_nucleus_adult_donor10196	1.34958	0.34265
brain_adult_pool1	1.35892	0.34265
dura_mater_adult_donor1	1.35892	0.34265
ovary_adult_pool1	1.36839	0.30236
adipose_donor2	1.42061	0.26172
adipose_donor3	1.42061	0.26172
occipital_cortex_adult_donor10252	1.42061	0.26172
olfactory_region_adult	1.42061	0.26172
parietal_lobe_adult_donor10252	1.42061	0.26172
pineal_gland_adult_donor10252	1.42061	0.26172
skeletal_muscle_fetal_donor1	1.42061	0.26172
medulla_oblongata_adult_donor10196	1.49679	0.19395
putamen_adult_donor10258	1.49679	0.19395
throat_fetal_donor1	1.49679	0.19395
thalamus_adult_donor10196	1.50197	0.19395
brain_index_foetal_avg	1.51243	0.19395
hippocampus_adult_donor10252	1.57349	0.14872
locus_coeruleus_adult_donor10252	1.65072	0.08422
tongue_fetal_donor1	1.65072	0.08422
seminal_vesicle_adult	1.67989	0.08229
parietal_lobe_adult_donor10196	1.7285	0.05129
substantia_nigra_adult_donor10252	1.7285	0.05129
duodenum_fetal_donor1_tech_rep2	1.73454	0.05129
spinal_cord_newborn_donor10223	1.73454	0.05129
caudate_nucleus_adult_donor10252	1.75914	0.05074
hippocampus_adult_donor10258	1.88568	0.01753
SEX_INDEX_M_CONSTITUTIVE_avg	1.89232	0.01753
medial_frontal_gyrus_adult_donor10196	1.9651	0.01173
brain_index_adult_avg	1.99317	0.00843
vagina_adult	2.03788	0.00562
amygdala_adult_donor10252	2.04508	0.00562
putamen_adult_donor10196	2.04508	0.00562
medial_frontal_gyrus_adult_donor10258	2.12563	0.00253
middle_temporal_gyrus_donor10252	2.12563	0.00253
medial_temporal_gyrus_adult_donor10196	2.20675	0.00139
SEX_INDEX_SEXUAL_avg	2.20675	0.00139
SEX_INDEX_GENERATIVE_avg	2.21463	0.00139
Clontech_Human_Universal_Reference_Total_RNA	2.22257	0.00139
medial_temporal_gyrus_adult_donor10258	2.28846	0.00062
amygdala_adult_donor10196	2.45362	0.00015
breast_adult_donor1	2.45362	0.00015
spinal_cord_adult_donor10252	2.45362	0.00015
pituitary_gland_adult_donor10252	2.48039	0.0001
spinal_cord_adult_donor10196	2.5371	5e-05
testis_adult_pool1	2.55555	5e-05
parietal_cortex_adult_donor10258	2.62119	3e-05
parietal_lobe_fetal_donor1	2.62119	3e-05
substantia_nigra_adult_donor10258	2.62119	3e-05
thalamus_adult_donor10252	2.62119	3e-05
uterus_adult_pool1	2.66448	4e-05
occipital_cortex_adult_donor10196	2.71576	2e-05
testis_adult_pool2	2.7257	2e-05
medulla_oblongata_adult_donor10252	2.73573	1e-05
epididymis_adult	2.79119	1e-05
placenta_adult_pool1	2.79119	1e-05
SEX_INDEX_F_CONSTITUTIVE_avg	2.87713	0
hippocampus_adult_donor10196	3.13877	0
spinal_cord_adult_donor10258	3.22727	0
pituitary_gland_adult_donor10196	3.67987	0
