# Supplementary material for: The Constrained Maximal Expression Level Owing to Haploidy Shapes Gene Content on the Mammalian X Chromosome
Source: PLoS Biol. 2015 Dec 18;13(12):e1002315. doi: 10.1371/journal.pbio.1002315 (PMC4686125; doi:10.1371/journal.pbio.1002315)
Supplement: S5 Table — (XLSX) [file pbio.1002315.s015.xlsx]

## Sheet: S5 Table
S5 Table.
sample fold_enrichment_on_X p-value(fdr-corrected)
tpm.Macrophage.20..20monocyte.20derived.2c.20donor2.CNhs11899.11313.117C8.hg19	0.06581	0.00032
tpm.Bronchial.20Epithelial.20Cell.2c.20donor4.CNhs12054.11453.119A4.hg19	0.06603	0.00043
tpm.Bronchial.20Epithelial.20Cell.2c.20donor1.CNhs11327.11511.119G8.hg19	0.06624	0.00043
tpm.Alveolar.20Epithelial.20Cells.2c.20donor3.CNhs12119.11671.122G6.hg19	0.13248	0.00189
tpm.Placental.20Epithelial.20Cells.2c.20donor1.CNhs11079.11278.116H9.hg19	0.19937	0.007
tpm.Renal.20Cortical.20Epithelial.20Cells.2c.20donor1.CNhs11331.11516.119H4.hg19	0.19937	0.007
tpm.amniotic.20membrane.20cells.2c.20donor3.CNhs12379.12237.129G5.hg19	0.20002	0.007
tpm.Gingival.20epithelial.20cells.2c.20donor3.20.28GEA15.29.CNhs11903.11379.118B2.hg19	0.20133	0.007
tpm.CD19.2b.20B.20Cells.2c.20donor2.CNhs12352.11624.122B4.hg19	0.20745	0.00877
tpm.Renal.20Mesangial.20Cells.2c.20donor1.CNhs11333.11518.119H6.hg19	0.26582	0.02041
tpm.Hepatocyte.2c.20donor2.CNhs12349.11603.120I1.hg19	0.26669	0.02041
tpm.Natural.20Killer.20Cells.2c.20donor2.CNhs11957.11311.117C6.hg19	0.26932	0.02041
tpm.Mesenchymal.20stem.20cells.20..20umbilical.2c.20donor0.CNhs12492.11214.116A8.hg19	0.33336	0.04068
tpm.Neutrophils.2c.20donor1.CNhs10862.11233.116C9.hg19	0.33336	0.04068
tpm.Trabecular.20Meshwork.20Cells.2c.20donor3.CNhs12124.11693.123A1.hg19	0.33336	0.04068
tpm.Urothelial.20Cells.2c.20donor3.CNhs12122.11681.122H7.hg19	0.33336	0.04068
tpm.Endothelial.20Cells.20..20Thoracic.2c.20donor2.CNhs11978.11343.117G2.hg19	0.33445	0.04068
tpm.Hepatocyte.2c.20donor1.CNhs12340.11523.119I2.hg19	0.33445	0.04068
tpm.Renal.20Epithelial.20Cells.2c.20donor1.CNhs11332.11517.119H5.hg19	0.33665	0.05204
tpm.Sebocyte.2c.20donor2.CNhs11951.11301.117B5.hg19	0.33665	0.05204
tpm.Renal.20Glomerular.20Endothelial.20Cells.2c.20donor1.CNhs12074.11514.119H2.hg19	0.39744	0.0761
tpm.Corneal.20Epithelial.20Cells.2c.20donor1.CNhs11336.11526.119I5.hg19	0.40134	0.08862
tpm.Renal.20Mesangial.20Cells.2c.20donor3.CNhs12121.11679.122H5.hg19	0.40134	0.08862
tpm.Preadipocyte.20..20omental.2c.20donor3.CNhs12013.11403.118D8.hg19	0.40265	0.08862
tpm.Schwann.20Cells.2c.20donor1.CNhs12073.11498.119F4.hg19	0.40265	0.08862
tpm.Sebocyte.2c.20donor1.CNhs10847.11220.116B5.hg19	0.40265	0.08862
tpm.CD8.2b.20T.20Cells.2c.20donor3.CNhs11999.11383.118B6.hg19	0.40398	0.08862
tpm.Natural.20Killer.20Cells.2c.20donor1.CNhs10859.11230.116C6.hg19	0.40398	0.08862
tpm.Bronchial.20Epithelial.20Cell.2c.20donor2.CNhs12085.11591.120G7.hg19	0.40531	0.08862
tpm.Mesenchymal.20Stem.20Cells.20..20umbilical.2c.20donor1.CNhs11347.11539.120A9.hg19	0.40531	0.08862
tpm.Natural.20Killer.20Cells.2c.20donor3.CNhs12001.11387.118C1.hg19	0.40531	0.08862
tpm.Esophageal.20Epithelial.20Cells.2c.20donor1.CNhs11323.11507.119G4.hg19	0.40936	0.08862
tpm.Dendritic.20Cells.20..20monocyte.20immature.20derived.2c.20donor3.CNhs12000.11384.118B7.hg19	0.46976	0.13817
tpm.Hair.20Follicle.20Outer.20Root.20Sheath.20Cells.2c.20donor1.CNhs12339.11504.119G1.hg19	0.46976	0.13817
tpm.Hepatic.20Stellate.20Cells.20.28lipocyte.29.2c.20donor2.CNhs12093.11604.120I2.hg19	0.46976	0.13817
tpm.Mesenchymal.20stem.20cells.20..20adipose.2c.20donor0.CNhs10844.11217.116B2.hg19	0.46976	0.13817
tpm.Peripheral.20Blood.20Mononuclear.20Cells.2c.20donor2.CNhs11958.11312.117C7.hg19	0.46976	0.13817
tpm.Sebocyte.2c.20donor3.CNhs11995.11378.118B1.hg19	0.46976	0.13817
tpm.Smooth.20Muscle.20Cells.20..20Bladder.2c.20donor1.CNhs12893.11519.119H7.hg19	0.46976	0.13817
tpm.mesenchymal.20precursor.20cell.20..20adipose.2c.20donor1.CNhs12363.11747.123G1.hg19	0.46976	0.13817
tpm.Gingival.20epithelial.20cells.2c.20donor1.20.28GEA11.29.CNhs11061.11221.116B6.hg19	0.47131	0.13817
tpm.Renal.20Proximal.20Tubular.20Epithelial.20Cell.2c.20donor1.CNhs11330.11515.119H3.hg19	0.47131	0.13817
tpm.Skeletal.20Muscle.20Cells.2c.20donor3.CNhs12040.11430.118G8.hg19	0.47131	0.13817
tpm.Endothelial.20Cells.20..20Vein.2c.20donor1.CNhs12497.11267.116G7.hg19	0.47286	0.13817
tpm.Fibroblast.20..20skin.20walker.20warburg.2c.20donor1.CNhs11352.11554.120C6.hg19	0.47443	0.17466
tpm.Esophageal.20Epithelial.20Cells.2c.20donor3.CNhs12622.11668.122G3.hg19	0.47601	0.17466
tpm.Nucleus.20Pulposus.20Cell.2c.20donor1.CNhs10881.11252.116F1.hg19	0.47601	0.17466
tpm.Tracheal.20Epithelial.20Cells.2c.20donor3.CNhs12051.11441.118I1.hg19	0.47601	0.17466
tpm.Renal.20Cortical.20Epithelial.20Cells.2c.20donor2.CNhs12728.11596.120H3.hg19	0.48405	0.17466
tpm.Fibroblast.20..20Gingival.2c.20donor8.20.28control.29.CNhs14133.11926.125H9.hg19	0.489	0.17466
tpm.Bronchial.20Epithelial.20Cell.2c.20donor3.CNhs12623.11672.122G7.hg19	0.53864	0.25616
tpm.CD4.2bCD25.2bCD45RA.2b.20naive.20regulatory.20T.20cells.20expanded.2c.20donor2.CNhs13918.11915.125G7.hg19	0.53864	0.25616
tpm.Chondrocyte.20..20re.20diff.2c.20donor3.CNhs12021.11411.118E7.hg19	0.53864	0.25616
tpm.Endothelial.20Cells.20..20Artery.2c.20donor2.CNhs11977.11341.117F9.hg19	0.53864	0.25616
tpm.Fibroblast.20..20Lymphatic.2c.20donor2.CNhs12082.11586.120G2.hg19	0.53864	0.25616
tpm.Hair.20Follicle.20Dermal.20Papilla.20Cells.2c.20donor3.CNhs12030.11420.118F7.hg19	0.53864	0.25616
tpm.Keratocytes.2c.20donor2.CNhs12095.11607.120I5.hg19	0.53864	0.25616
tpm.Mesenchymal.20Stem.20Cells.20..20adipose.2c.20donor2.CNhs12101.11617.122A6.hg19	0.53864	0.25616
tpm.Neutrophils.2c.20donor3.CNhs11905.11390.118C4.hg19	0.53864	0.25616
tpm.Preadipocyte.20..20visceral.2c.20donor2.CNhs11982.11357.117H7.hg19	0.53864	0.25616
tpm.Smooth.20Muscle.20Cells.20..20Aortic.2c.20donor3.CNhs11309.11432.118H1.hg19	0.53864	0.25616
tpm.Tracheal.20Epithelial.20Cells.2c.20donor2.CNhs11993.11369.118A1.hg19	0.53864	0.25616
tpm.tenocyte.2c.20donor1.CNhs12639.11763.123H8.hg19	0.53864	0.25616
tpm.Fibroblast.20..20Villous.20Mesenchymal.2c.20donor2.CNhs12099.11615.122A4.hg19	0.54042	0.25616
tpm.Neutrophils.2c.20donor2.CNhs11959.11314.117C9.hg19	0.54042	0.25616
tpm.Peripheral.20Blood.20Mononuclear.20Cells.2c.20donor3.CNhs12002.11388.118C2.hg19	0.54042	0.25616
tpm.CD8.2b.20T.20Cells.2c.20donor2.CNhs11956.11307.117C2.hg19	0.5422	0.25616
tpm.CD19.2b.20B.20Cells.2c.20donor1.CNhs12343.11544.120B5.hg19	0.54582	0.25616
tpm.Small.20Airway.20Epithelial.20Cells.2c.20donor3.CNhs12016.11406.118E2.hg19	0.54582	0.25616
tpm.Bronchial.20Epithelial.20Cell.2c.20donor5.CNhs12058.11457.119A8.hg19	0.60398	0.36477
tpm.Alveolar.20Epithelial.20Cells.2c.20donor2.CNhs12084.11590.120G6.hg19	0.60797	0.36431
tpm.Endothelial.20Cells.20..20Artery.2c.20donor1.CNhs12496.11264.116G4.hg19	0.60797	0.36431
tpm.Hair.20Follicle.20Dermal.20Papilla.20Cells.2c.20donor2.CNhs11979.11348.117G7.hg19	0.60797	0.36431
tpm.Mammary.20Epithelial.20Cell.2c.20donor3.CNhs12032.11422.118F9.hg19	0.60797	0.36431
tpm.Mesenchymal.20Stem.20Cells.20..20adipose.2c.20donor3.CNhs12922.11698.123A6.hg19	0.60797	0.36431
tpm.Mesenchymal.20Stem.20Cells.20..20amniotic.20membrane.2c.20donor1.CNhs11349.11547.120B8.hg19	0.60797	0.36431
tpm.Mesenchymal.20Stem.20Cells.20..20hepatic.2c.20donor1.CNhs11346.11538.120A8.hg19	0.60797	0.36431
tpm.Smooth.20Muscle.20Cells.20..20Esophageal.2c.20donor1.CNhs11324.11508.119G5.hg19	0.60797	0.36431
tpm.mesenchymal.20precursor.20cell.20..20cardiac.2c.20donor3.CNhs12370.11754.123G8.hg19	0.60797	0.36431
tpm.Fibroblast.20..20Lymphatic.2c.20donor3.CNhs12118.11667.122G2.hg19	0.60998	0.36431
tpm.Preadipocyte.20..20omental.2c.20donor1.CNhs11065.11468.119C1.hg19	0.60998	0.36431
tpm.Renal.20Proximal.20Tubular.20Epithelial.20Cell.2c.20donor2.CNhs12087.11595.120H2.hg19	0.60998	0.36431
tpm.Smooth.20Muscle.20Cells.20..20Umbilical.20Vein.2c.20donor3.CNhs13076.11702.123B1.hg19	0.60998	0.36431
tpm.CD14.2b.20Monocytes.2c.20donor1.CNhs10852.11224.116B9.hg19	0.61201	0.36431
tpm.Hepatic.20Stellate.20Cells.20.28lipocyte.29.2c.20donor1.CNhs11335.11524.119I3.hg19	0.61201	0.36431
tpm.Smooth.20muscle.20cells.20..20airway.2c.20control.2c.20donor3.CNhs14192.11968.126D6.hg19	0.61201	0.36431
tpm.CD14.2b.20monocytes.20..20treated.20with.20Salmonella.2c.20donor2.CNhs13485.11876.125C4.hg19	0.61405	0.36431
tpm.Fibroblast.20..20Mammary.2c.20donor2.CNhs12103.11620.122A9.hg19	0.61405	0.36431
tpm.Esophageal.20Epithelial.20Cells.2c.20donor2.CNhs12083.11587.120G3.hg19	0.6161	0.36431
tpm.CD8.2b.20T.20Cells.2c.20donor1.CNhs10854.11226.116C2.hg19	0.61817	0.36431
tpm.Fibroblast.20..20Gingival.2c.20donor8.20.28chronic.20periodontitis.29.CNhs14132.11925.125H8.hg19	0.63087	0.43251
tpm.Fibroblast.20..20Periodontal.20Ligament.2c.20donor6.20.28PLH3.29.CNhs11996.11380.118B3.hg19	0.63742	0.43251
tpm.Adipocyte.20..20omental.2c.20donor1.CNhs11054.11473.119C6.hg19	0.67776	0.49362
tpm.Bronchial.20Epithelial.20Cell.2c.20donor7.CNhs12642.11769.123I5.hg19	0.67776	0.49362
tpm.CD14.2b.20monocyte.20derived.20endothelial.20progenitor.20cells.2c.20donor3.CNhs11904.11386.118B9.hg19	0.67776	0.49362
tpm.CD14.2b.20monocytes.20..20treated.20with.20B.glucan.2c.20donor2.CNhs13489.11879.125C7.hg19	0.67776	0.49362
tpm.Chondrocyte.20..20de.20diff.2c.20donor1.CNhs11923.11261.116G1.hg19	0.67776	0.49362
tpm.Endothelial.20Cells.20..20Aortic.2c.20donor3.CNhs12022.11412.118E8.hg19	0.67776	0.49362
tpm.Fibroblast.20..20Dermal.2c.20donor4.CNhs12052.11450.119A1.hg19	0.67776	0.49362
tpm.Keratinocyte.20..20oral.2c.20donor1.CNhs10879.11251.116E9.hg19	0.67776	0.49362
tpm.Renal.20Glomerular.20Endothelial.20Cells.2c.20donor4.CNhs13080.11783.124B1.hg19	0.67776	0.49362
tpm.Skeletal.20Muscle.20Cells.2c.20donor4.CNhs12053.11451.119A2.hg19	0.67776	0.49362
tpm.Smooth.20Muscle.20Cells.20..20Bronchial.2c.20donor2.CNhs12348.11592.120G8.hg19	0.67776	0.49362
tpm.Synoviocyte.2c.20donor3.CNhs12050.11440.118H9.hg19	0.67776	0.49362
tpm.Tracheal.20Epithelial.20Cells.2c.20donor1.CNhs11092.11292.117A5.hg19	0.67776	0.49362
tpm.gamma.20delta.20positive.20T.20cells.2c.20donor2.CNhs13915.11938.126A3.hg19	0.67776	0.49362
tpm.mesenchymal.20precursor.20cell.20..20adipose.2c.20donor3.CNhs12365.11749.123G3.hg19	0.67776	0.49362
tpm.putamen.2c.20adult.2c.20donor10252.CNhs13912.10152.102I8.hg19	0.67776	0.49362
tpm.CD14.2b.20monocytes.20..20mock.20treated.2c.20donor2.CNhs13484.11873.125C1.hg19	0.68001	0.49362
tpm.Endothelial.20Cells.20..20Vein.2c.20donor2.CNhs11377.11344.117G3.hg19	0.68001	0.49362
tpm.Gingival.20epithelial.20cells.2c.20donor2.20.28GEA14.29.CNhs11896.11302.117B6.hg19	0.68001	0.49362
tpm.Renal.20Epithelial.20Cells.2c.20donor3.CNhs12732.11678.122H4.hg19	0.68001	0.49362
tpm.Skeletal.20muscle.20cells.20differentiated.20into.20Myotubes.20..20multinucleated.2c.20donor1.CNhs11084.11282.116I4.hg19	0.68001	0.49362
tpm.Smooth.20Muscle.20Cells.20..20Aortic.2c.20donor0.CNhs10838.11210.116A4.hg19	0.68001	0.49362
tpm.Whole.20blood.20.28ribopure.29.2c.20donor090325.2c.20donation1.CNhs11075.12176.128I7.hg19	0.68001	0.49362
tpm.Prostate.20Epithelial.20Cells.2c.20donor3.CNhs12014.11404.118D9.hg19	0.68917	0.55269
tpm.Adipocyte.20..20omental.2c.20donor3.CNhs12068.11475.119C8.hg19	0.74801	0.63683
tpm.Amniotic.20Epithelial.20Cells.2c.20donor1.CNhs11341.11533.120A3.hg19	0.74801	0.63683
tpm.Bronchial.20Epithelial.20Cell.2c.20donor6.CNhs12062.11461.119B3.hg19	0.74801	0.63683
tpm.CD14.2b.20monocytes.20..20treated.20with.20BCG.2c.20donor2.CNhs13475.11870.125B7.hg19	0.74801	0.63683
tpm.CD14.2b.20monocytes.20..20treated.20with.20lipopolysaccharide.2c.20donor2.CNhs13533.11875.125C3.hg19	0.74801	0.63683
tpm.CD4.2bCD25.2bCD45RA.2b.20naive.20regulatory.20T.20cells.20expanded.2c.20donor3.CNhs13919.11919.125H2.hg19	0.74801	0.63683
tpm.Fibroblast.20..20Villous.20Mesenchymal.2c.20donor1.CNhs11343.11535.120A5.hg19	0.74801	0.63683
tpm.Hepatic.20Sinusoidal.20Endothelial.20Cells.2c.20donor2.CNhs12092.11601.120H8.hg19	0.74801	0.63683
tpm.Hepatocyte.2c.20donor3.CNhs12626.11684.122I1.hg19	0.74801	0.63683
tpm.Retinal.20Pigment.20Epithelial.20Cells.2c.20donor2.CNhs12096.11608.120I6.hg19	0.74801	0.63683
tpm.Smooth.20Muscle.20Cells.20..20Tracheal.2c.20donor1.CNhs11329.11513.119H1.hg19	0.74801	0.63683
tpm.Urothelial.20cells.2c.20donor0.CNhs10843.11216.116B1.hg19	0.7505	0.63683
tpm.Fibroblast.20..20Cardiac.2c.20donor1.CNhs12498.11268.116G8.hg19	0.75301	0.63683
tpm.mesenchymal.20precursor.20cell.20..20cardiac.2c.20donor1.CNhs12368.11752.123G6.hg19	0.75301	0.63683
tpm.CD14.2b.20Monocytes.2c.20donor2.CNhs11954.11305.117B9.hg19	0.75554	0.63683
tpm.Corneal.20Epithelial.20Cells.2c.20donor2.CNhs12094.11606.120I4.hg19	0.76064	0.71018
tpm.Fibroblast.20..20Gingival.2c.20donor4.20.28GFH2.29.CNhs10848.11222.116B7.hg19	0.79558	0.77114
tpm.Anulus.20Pulposus.20Cell.2c.20donor2.CNhs12064.11463.119B5.hg19	0.81873	0.77114
tpm.CD14.2b.20monocyte.20derived.20endothelial.20progenitor.20cells.2c.20donor1.CNhs10858.11229.116C5.hg19	0.81873	0.77114
tpm.Mast.20cell.2c.20expanded.20and.20stimulated.2c.20donor8.CNhs13927.11942.126A7.hg19	0.81873	0.77114
tpm.Mesenchymal.20Stem.20Cells.20..20umbilical.2c.20donor2.CNhs12102.11619.122A8.hg19	0.81873	0.77114
tpm.Neurons.2c.20donor1.CNhs12338.11494.119E9.hg19	0.81873	0.77114
tpm.Osteoblast.2c.20donor2.CNhs11385.11354.117H4.hg19	0.81873	0.77114
tpm.Retinal.20Pigment.20Epithelial.20Cells.2c.20donor1.CNhs11338.11528.119I7.hg19	0.81873	0.77114
tpm.Skeletal.20Muscle.20Cells.2c.20donor1.CNhs11083.11281.116I3.hg19	0.81873	0.77114
tpm.Small.20Airway.20Epithelial.20Cells.2c.20donor1.CNhs10884.11256.116F5.hg19	0.81873	0.77114
tpm.Smooth.20Muscle.20Cells.20..20Colonic.2c.20donor1.CNhs10868.11239.116D6.hg19	0.81873	0.77114
tpm.Smooth.20Muscle.20Cells.20..20Colonic.2c.20donor2.CNhs11963.11320.117D6.hg19	0.81873	0.77114
tpm.Smooth.20Muscle.20Cells.20..20Esophageal.2c.20donor2.CNhs12727.11588.120G4.hg19	0.81873	0.77114
tpm.immature.20langerhans.20cells.2c.20donor2.CNhs13480.11905.125F6.hg19	0.81873	0.77114
tpm.tenocyte.2c.20donor2.CNhs12640.11765.123I1.hg19	0.81873	0.77114
tpm.Chondrocyte.20..20de.20diff.2c.20donor3.CNhs12020.11410.118E6.hg19	0.82147	0.77114
tpm.Mesothelial.20Cells.2c.20donor1.CNhs10850.11247.116E5.hg19	0.82147	0.77114
tpm.Myoblast.2c.20donor2.CNhs11965.11322.117D8.hg19	0.82147	0.77114
tpm.Pericytes.2c.20donor2.CNhs12079.11571.120E5.hg19	0.82147	0.77114
tpm.Renal.20Proximal.20Tubular.20Epithelial.20Cell.2c.20donor3.CNhs12120.11676.122H2.hg19	0.82147	0.77114
tpm.Smooth.20muscle.20cells.20..20airway.2c.20control.2c.20donor1.CNhs14190.11966.126D4.hg19	0.82147	0.77114
tpm.Synoviocyte.2c.20donor2.CNhs11992.11368.117I9.hg19	0.82147	0.77114
tpm.CD14.CD16.2b.20Monocytes.2c.20donor2.CNhs13207.11800.124C9.hg19	0.82422	0.77114
tpm.Dendritic.20Cells.20..20monocyte.20immature.20derived.2c.20donor1.2c.20tech_rep1.CNhs10855.11227.116C3.hg19	0.82422	0.77114
tpm.Keratinocyte.20..20epidermal.2c.20donor1.CNhs11064.11272.116H3.hg19	0.82422	0.77114
tpm.Smooth.20Muscle.20Cells.20..20Carotid.2c.20donor1.CNhs11087.11285.116I7.hg19	0.82422	0.77114
tpm.Smooth.20Muscle.20Cells.20..20Prostate.2c.20donor2.CNhs11976.11335.117F3.hg19	0.82422	0.77114
tpm.Fibroblast.20..20Dermal.2c.20donor6.CNhs12059.11458.119A9.hg19	0.827	0.82881
tpm.Smooth.20muscle.20cells.20..20airway.2c.20asthmatic.2c.20donor2.CNhs14184.11961.126C8.hg19	0.827	0.82881
tpm.mesenchymal.20precursor.20cell.20..20cardiac.2c.20donor4.CNhs12371.11755.123G9.hg19	0.827	0.82881
tpm.Corneal.20Epithelial.20Cells.2c.20donor3.CNhs12123.11687.122I4.hg19	0.82979	0.82881
tpm.Renal.20Epithelial.20Cells.2c.20donor2.CNhs12088.11597.120H4.hg19	0.82979	0.82881
tpm.Fibroblast.20..20skin.20normal.2c.20donor2.CNhs11914.11561.120D4.hg19	0.83261	0.82881
tpm.Small.20Airway.20Epithelial.20Cells.2c.20donor2.CNhs11975.11334.117F2.hg19	0.86182	0.88588
tpm.CD14.2b.20monocytes.20..20treated.20with.20B.glucan.2c.20donor1.CNhs13474.11869.125B6.hg19	0.88992	0.88588
tpm.CD14.2bCD16..20Monocytes.2c.20donor2.CNhs13216.11799.124C8.hg19	0.88992	0.88588
tpm.CD4.2bCD25.2bCD45RA.2b.20naive.20regulatory.20T.20cells.20expanded.2c.20donor1.CNhs13203.11793.124C2.hg19	0.88992	0.88588
tpm.CD4.2bCD25.CD45RA.2b.20naive.20conventional.20T.20cells.20expanded.2c.20donor3.CNhs13814.11917.125G9.hg19	0.88992	0.88588
tpm.Cardiac.20Myocyte.2c.20donor1.CNhs12341.11525.119I4.hg19	0.88992	0.88588
tpm.Endothelial.20Cells.20..20Aortic.2c.20donor0.CNhs10837.11207.116A1.hg19	0.88992	0.88588
tpm.Endothelial.20Cells.20..20Aortic.2c.20donor2.CNhs11375.11340.117F8.hg19	0.88992	0.88588
tpm.Endothelial.20Cells.20..20Artery.2c.20donor3.CNhs12023.11413.118E9.hg19	0.88992	0.88588
tpm.Fibroblast.20..20Conjunctival.2c.20donor1.CNhs11339.11531.120A1.hg19	0.88992	0.88588
tpm.Fibroblast.20..20Lung.2c.20donor2.CNhs11380.11347.117G6.hg19	0.88992	0.88588
tpm.Mesenchymal.20Stem.20Cells.20..20bone.20marrow.2c.20donor3.CNhs12126.11697.123A5.hg19	0.88992	0.88588
tpm.Mesenchymal.20Stem.20Cells.20..20umbilical.2c.20donor3.CNhs12127.11700.123A8.hg19	0.88992	0.88588
tpm.Prostate.20Stromal.20Cells.2c.20donor1.CNhs10883.11254.116F3.hg19	0.88992	0.88588
tpm.Retinal.20Pigment.20Epithelial.20Cells.2c.20donor3.CNhs12733.11689.122I6.hg19	0.88992	0.88588
tpm.Smooth.20Muscle.20Cells.20..20Brachiocephalic.2c.20donor2.CNhs11985.11361.117I2.hg19	0.88992	0.88588
tpm.Smooth.20Muscle.20Cells.20..20Bronchial.2c.20donor1.CNhs11328.11512.119G9.hg19	0.88992	0.88588
tpm.Dendritic.20Cells.20..20monocyte.20immature.20derived.2c.20donor1.2c.20tech_rep2.CNhs11062.11227.116C3.hg19	0.89291	0.88588
tpm.Fibroblast.20..20Periodontal.20Ligament.2c.20donor5.20.28PL30.29.CNhs11953.11304.117B8.hg19	0.89291	0.88588
tpm.Mesenchymal.20Stem.20Cells.20..20bone.20marrow.2c.20donor1.CNhs11344.11536.120A6.hg19	0.89291	0.88588
tpm.Nucleus.20Pulposus.20Cell.2c.20donor2.CNhs12019.11409.118E5.hg19	0.89291	0.88588
tpm.Renal.20Mesangial.20Cells.2c.20donor2.CNhs12089.11598.120H5.hg19	0.89291	0.88588
tpm.Skeletal.20muscle.20cells.20differentiated.20into.20Myotubes.20..20multinucleated.2c.20donor2.CNhs11984.11359.117H9.hg19	0.89291	0.88588
tpm.Smooth.20Muscle.20Cells.20..20Aortic.2c.20donor1.CNhs11085.11283.116I5.hg19	0.89291	0.88588
tpm.Smooth.20Muscle.20Cells.20..20Pulmonary.20Artery.2c.20donor3.CNhs12047.11437.118H6.hg19	0.89291	0.88588
tpm.Urothelial.20Cells.2c.20donor1.CNhs11334.11520.119H8.hg19	0.89291	0.88588
tpm.CD14.2b.20monocytes.20..20treated.20with.20Cryptococcus.2c.20donor2.CNhs13487.11877.125C5.hg19	0.89592	0.9476
tpm.Fibroblast.20..20skin.20spinal.20muscular.20atrophy.2c.20donor1.CNhs11074.11555.120C7.hg19	0.89592	0.9476
tpm.Urothelial.20Cells.2c.20donor2.CNhs12091.11600.120H7.hg19	0.89894	0.9476
tpm.Smooth.20Muscle.20Cells.20..20Internal.20Thoracic.20Artery.2c.20donor2.CNhs11988.11364.117I5.hg19	0.90199	0.9476
tpm.nasal.20epithelial.20cells.2c.20donor1.2c.20tech_rep1.CNhs12589.12226.129F3.hg19	0.91126	0.9476
tpm.Adipocyte.20..20omental.2c.20donor2.CNhs12067.11474.119C7.hg19	0.96159	1
tpm.Alveolar.20Epithelial.20Cells.2c.20donor1.CNhs11325.11510.119G7.hg19	0.96159	1
tpm.CD14.2b.20monocytes.20..20treated.20with.20Group.20A.20streptococci.2c.20donor2.CNhs13532.11874.125C2.hg19	0.96159	1
tpm.Endothelial.20Cells.20..20Aortic.2c.20donor1.CNhs12495.11263.116G3.hg19	0.96159	1
tpm.Fibroblast.20..20Lung.2c.20donor1.CNhs12500.11270.116H1.hg19	0.96159	1
tpm.Keratinocyte.20..20epidermal.2c.20donor2.CNhs11381.11349.117G8.hg19	0.96159	1
tpm.Melanocyte.20..20dark.2c.20donor1.CNhs12591.11502.119F8.hg19	0.96159	1
tpm.Prostate.20Stromal.20Cells.2c.20donor3.CNhs12015.11405.118E1.hg19	0.96159	1
tpm.Skeletal.20Muscle.20Satellite.20Cells.2c.20donor2.CNhs11964.11321.117D7.hg19	0.96159	1
tpm.Smooth.20Muscle.20Cells.20..20Colonic.2c.20donor3.CNhs12007.11396.118D1.hg19	0.96159	1
tpm.migratory.20langerhans.20cells.2c.20donor2.CNhs13536.11902.125F3.hg19	0.96159	1
tpm.Anulus.20Pulposus.20Cell.2c.20donor1.CNhs10876.11248.116E6.hg19	0.96483	1
tpm.CD34.2b.20stem.20cells.20..20adult.20bone.20marrow.20derived.2c.20donor1.2c.20tech_rep1.CNhs12588.12225.129F2.hg19	0.96483	1
tpm.CD4.2b.20T.20Cells.2c.20donor2.CNhs11955.11306.117C1.hg19	0.96483	1
tpm.Endothelial.20Cells.20..20Lymphatic.2c.20donor3.CNhs11906.11393.118C7.hg19	0.96483	1
tpm.Fibroblast.20..20Aortic.20Adventitial.2c.20donor2.CNhs11968.11326.117E3.hg19	0.96483	1
tpm.Fibroblast.20..20Dermal.2c.20donor5.CNhs12055.11454.119A5.hg19	0.96483	1
tpm.Mast.20cell.2c.20donor4.CNhs12592.11567.120E1.hg19	0.96483	1
tpm.Schwann.20Cells.2c.20donor2.CNhs12345.11578.120F3.hg19	0.96483	1
tpm.Skeletal.20Muscle.20Cells.2c.20donor5.CNhs12056.11455.119A6.hg19	0.96483	1
tpm.Smooth.20Muscle.20Cells.20..20Internal.20Thoracic.20Artery.2c.20donor3.CNhs12046.11436.118H5.hg19	0.96483	1
tpm.CD4.2bCD25.CD45RA.2b.20naive.20conventional.20T.20cells.20expanded.2c.20donor1.CNhs13202.11791.124B9.hg19	0.96809	1
tpm.Pericytes.2c.20donor1.CNhs11317.11491.119E6.hg19	0.96809	1
tpm.Amniotic.20Epithelial.20Cells.2c.20donor2.CNhs12098.11613.122A2.hg19	0.97137	1
tpm.Fibroblast.20..20skin.20spinal.20muscular.20atrophy.2c.20donor2.CNhs11911.11558.120D1.hg19	0.97137	1
tpm.CD14.2bCD16..20Monocytes.2c.20donor1.CNhs13224.11788.124B6.hg19	0.97468	1
tpm.Macrophage.20..20monocyte.20derived.2c.20donor3.CNhs12003.11389.118C3.hg19	0.97468	1
tpm.Prostate.20Epithelial.20Cells.2c.20donor2.CNhs11972.11331.117E8.hg19	0.97468	1
tpm.Smooth.20Muscle.20Cells.20..20Carotid.2c.20donor3.CNhs12044.11434.118H3.hg19	0.97468	1
tpm.Nucleus.20Pulposus.20Cell.2c.20donor3.CNhs12063.11462.119B4.hg19	0.978	1
tpm.Adipocyte.20..20breast.2c.20donor1.CNhs11051.11376.118A8.hg19	1.03375	0.9476
tpm.Chondrocyte.20..20de.20diff.2c.20donor2.CNhs11372.11338.117F6.hg19	1.03375	0.9476
tpm.Hepatic.20Sinusoidal.20Endothelial.20Cells.2c.20donor1.CNhs12075.11521.119H9.hg19	1.03375	0.9476
tpm.Hepatic.20Sinusoidal.20Endothelial.20Cells.2c.20donor3.CNhs12625.11682.122H8.hg19	1.03375	0.9476
tpm.Macrophage.20..20monocyte.20derived.2c.20donor1.CNhs10861.11232.116C8.hg19	1.03375	0.9476
tpm.Mesenchymal.20Stem.20Cells.20..20adipose.2c.20donor1.CNhs11345.11537.120A7.hg19	1.03375	0.9476
tpm.Smooth.20Muscle.20Cells.20..20Prostate.2c.20donor3.CNhs11910.11465.119B7.hg19	1.03375	0.9476
tpm.Smooth.20Muscle.20Cells.20..20Umbilical.20Vein.2c.20donor1.CNhs12597.11541.120B2.hg19	1.03375	0.9476
tpm.Smooth.20muscle.20cells.20..20airway.2c.20control.2c.20donor4.CNhs14193.11969.126D7.hg19	1.03375	0.9476
tpm.Trabecular.20Meshwork.20Cells.2c.20donor1.CNhs11340.11532.120A2.hg19	1.03375	0.9476
tpm.immature.20langerhans.20cells.2c.20donor1.CNhs13537.11904.125F5.hg19	1.03375	0.9476
tpm.mesenchymal.20precursor.20cell.20..20cardiac.2c.20donor2.CNhs12369.11753.123G7.hg19	1.03375	0.9476
tpm.Keratinocyte.20..20epidermal.2c.20donor3.CNhs12031.11421.118F8.hg19	1.03724	0.9476
tpm.Skeletal.20Muscle.20Cells.2c.20donor2.CNhs11983.11358.117H8.hg19	1.03724	0.9476
tpm.mesenchymal.20precursor.20cell.20..20bone.20marrow.2c.20donor3.CNhs13098.11840.124H4.hg19	1.03724	0.9476
tpm.mesenchymal.20precursor.20cell.20..20ovarian.20cancer.20metastasis.2c.20donor2.CNhs13093.11835.124G8.hg19	1.03724	0.9476
tpm.mesenchymal.20precursor.20cell.20..20ovarian.20cancer.20right.20ovary.2c.20donor3.20.28SOC.57.02.29.CNhs12377.11761.123H6.hg19	1.03724	0.9476
tpm.salivary.20acinar.20cells.2c.20donor3.CNhs12812.11773.123I9.hg19	1.03724	0.9476
tpm.CD14.2bCD16.2b.20Monocytes.2c.20donor1.CNhs13541.11789.124B7.hg19	1.04076	0.9476
tpm.Hair.20Follicle.20Dermal.20Papilla.20Cells.2c.20donor1.CNhs12501.11271.116H2.hg19	1.04076	0.9476
tpm.Peripheral.20Blood.20Mononuclear.20Cells.2c.20donor1.CNhs10860.11231.116C7.hg19	1.04076	0.9476
tpm.Smooth.20Muscle.20Cells.20..20Umbilical.20artery.2c.20donor0.CNhs10839.11212.116A6.hg19	1.04076	0.9476
tpm.Fibroblast.20..20Gingival.2c.20donor2.CNhs11961.11318.117D4.hg19	1.0443	0.88588
tpm.Hair.20Follicle.20Outer.20Root.20Sheath.20Cells.2c.20donor2.CNhs12347.11584.120F9.hg19	1.0443	0.88588
tpm.Mesenchymal.20Stem.20Cells.20..20bone.20marrow.2c.20donor2.CNhs12100.11616.122A5.hg19	1.0443	0.88588
tpm.Skeletal.20Muscle.20Satellite.20Cells.2c.20donor1.CNhs10869.11240.116D7.hg19	1.0443	0.88588
tpm.Smooth.20Muscle.20Cells.20..20Pulmonary.20Artery.2c.20donor1.CNhs11089.11288.117A1.hg19	1.0443	0.88588
tpm.Whole.20blood.20.28ribopure.29.2c.20donor090325.2c.20donation2.CNhs11076.12177.128I8.hg19	1.0443	0.88588
tpm.CD4.2bCD25.2bCD45RA.2b.20naive.20regulatory.20T.20cells.2c.20donor3.CNhs13513.11907.125F8.hg19	1.10267	0.82881
tpm.Adipocyte.20..20subcutaneous.2c.20donor2.CNhs11371.11336.117F4.hg19	1.10639	0.82881
tpm.Amniotic.20Epithelial.20Cells.2c.20donor3.CNhs12125.11694.123A2.hg19	1.10639	0.82881
tpm.CD4.2bCD25.2bCD45RA..20memory.20regulatory.20T.20cells.2c.20donor1.CNhs13195.11782.124A9.hg19	1.10639	0.82881
tpm.Endothelial.20Cells.20..20Umbilical.20vein.2c.20donor1.CNhs10872.11243.116E1.hg19	1.10639	0.82881
tpm.Endothelial.20Cells.20..20Vein.2c.20donor3.CNhs12026.11416.118F3.hg19	1.10639	0.82881
tpm.Fibroblast.20..20skin.20spinal.20muscular.20atrophy.2c.20donor3.CNhs11912.11559.120D2.hg19	1.10639	0.82881
tpm.Oligodendrocyte.20..20precursors.2c.20donor1.CNhs12586.11496.119F2.hg19	1.10639	0.82881
tpm.Preadipocyte.20..20perirenal.2c.20donor1.CNhs12065.11469.119C2.hg19	1.10639	0.82881
tpm.Preadipocyte.20..20subcutaneous.2c.20donor3.CNhs12038.11428.118G6.hg19	1.10639	0.82881
tpm.Smooth.20Muscle.20Cells.20..20Carotid.2c.20donor2.CNhs11986.11362.117I3.hg19	1.10639	0.82881
tpm.Whole.20blood.20.28ribopure.29.2c.20donor090309.2c.20donation1.CNhs11675.12179.129A1.hg19	1.10639	0.82881
tpm.Whole.20blood.20.28ribopure.29.2c.20donor090309.2c.20donation2.CNhs11671.12180.129A2.hg19	1.10639	0.82881
tpm.mesenchymal.20precursor.20cell.20..20ovarian.20cancer.20right.20ovary.2c.20donor1.CNhs12373.11757.123H2.hg19	1.10639	0.82881
tpm.mesenchymal.20precursor.20cell.20..20ovarian.20cancer.20right.20ovary.2c.20donor4.CNhs13096.11837.124H1.hg19	1.10639	0.82881
tpm.tenocyte.2c.20donor3.CNhs12641.11768.123I4.hg19	1.10639	0.82881
tpm.Adipocyte.20..20subcutaneous.2c.20donor1.CNhs12494.11259.116F8.hg19	1.11014	0.82881
tpm.Endothelial.20Cells.20..20Umbilical.20vein.2c.20donor3.CNhs12010.11400.118D5.hg19	1.11014	0.82881
tpm.Fibroblast.20..20Gingival.2c.20donor1.CNhs10866.11237.116D4.hg19	1.11014	0.82881
tpm.Mallassez.derived.20cells.2c.20donor3.CNhs13551.11930.125I4.hg19	1.11014	0.82881
tpm.Sertoli.20Cells.2c.20donor2.CNhs11974.11333.117F1.hg19	1.11014	0.82881
tpm.Smooth.20Muscle.20Cells.20..20Tracheal.2c.20donor2.CNhs12567.11593.120G9.hg19	1.11014	0.82881
tpm.CD34.20cells.20differentiated.20to.20erythrocyte.20lineage.2c.20biol_.20rep2.CNhs13553.11932.125I6.hg19	1.11392	0.82881
tpm.Dendritic.20Cells.20..20plasmacytoid.2c.20donor1.CNhs10857.11228.116C4.hg19	1.11392	0.82881
tpm.Smooth.20Muscle.20Cells.20..20Umbilical.20Vein.2c.20donor2.CNhs12569.11621.122B1.hg19	1.11392	0.82881
tpm.CD14.CD16.2b.20Monocytes.2c.20donor3.CNhs13548.11911.125G3.hg19	1.11772	0.82881
tpm.CD4.2bCD25.CD45RA.2b.20naive.20conventional.20T.20cells.2c.20donor1.CNhs13223.11784.124B2.hg19	1.12155	0.77114
tpm.Olfactory.20epithelial.20cells.2c.20donor4.CNhs13819.11936.126A1.hg19	1.12155	0.77114
tpm.Pancreatic.20stromal.20cells.2c.20donor1.CNhs10877.11249.116E7.hg19	1.12155	0.77114
tpm.Preadipocyte.20..20breast.2c.20donor1.CNhs11052.11467.119B9.hg19	1.12155	0.77114
tpm.Skeletal.20Muscle.20Cells.2c.20donor6.CNhs12060.11459.119B1.hg19	1.1254	0.77114
tpm.Adipocyte.20..20subcutaneous.2c.20donor3.CNhs12017.11408.118E4.hg19	1.17953	0.71018
tpm.CD14.2b.20monocytes.20..20treated.20with.20IFN.20.2b.20N.hexane.2c.20donor2.CNhs13476.11871.125B8.hg19	1.17953	0.71018
tpm.CD4.2bCD25.CD45RA..20memory.20conventional.20T.20cells.20expanded.2c.20donor3.CNhs13921.11918.125H1.hg19	1.17953	0.71018
tpm.Fibroblast.20..20Lymphatic.2c.20donor1.CNhs11322.11506.119G3.hg19	1.17953	0.71018
tpm.Fibroblast.20..20Periodontal.20Ligament.2c.20donor3.CNhs11907.11395.118C9.hg19	1.17953	0.71018
tpm.Fibroblast.20..20Pulmonary.20Artery.2c.20donor1.CNhs10878.11250.116E8.hg19	1.17953	0.71018
tpm.Intestinal.20epithelial.20cells.20.28polarized.29.2c.20donor1.CNhs10875.11246.116E4.hg19	1.17953	0.71018
tpm.Meningeal.20Cells.2c.20donor3.CNhs12731.11654.122E7.hg19	1.17953	0.71018
tpm.Retinal.20Pigment.20Epithelial.20Cells.2c.20donor0.CNhs10842.11215.116A9.hg19	1.17953	0.71018
tpm.Skeletal.20Muscle.20Satellite.20Cells.2c.20donor3.CNhs12008.11397.118D2.hg19	1.17953	0.71018
tpm.Whole.20blood.20.28ribopure.29.2c.20donor090612.2c.20donation1.CNhs11672.12182.129A4.hg19	1.17953	0.71018
tpm.mesenchymal.20precursor.20cell.20..20ovarian.20cancer.20metastasis.2c.20donor1.CNhs12374.11758.123H3.hg19	1.17953	0.71018
tpm.Endothelial.20Cells.20..20Microvascular.2c.20donor2.CNhs11376.11342.117G1.hg19	1.18354	0.71018
tpm.Renal.20Glomerular.20Endothelial.20Cells.2c.20donor2.CNhs12086.11594.120H1.hg19	1.18354	0.71018
tpm.Smooth.20Muscle.20Cells.20..20Coronary.20Artery.2c.20donor3.CNhs12045.11435.118H4.hg19	1.18354	0.71018
tpm.Smooth.20Muscle.20Cells.20..20Prostate.2c.20donor1.CNhs11920.11257.116F6.hg19	1.18354	0.71018
tpm.Smooth.20muscle.20cells.20..20airway.2c.20asthmatic.2c.20donor3.CNhs14186.11962.126C9.hg19	1.18354	0.71018
tpm.gamma.20delta.20positive.20T.20cells.2c.20donor1.CNhs13914.11937.126A2.hg19	1.18354	0.71018
tpm.CD14.2bCD16..20Monocytes.2c.20donor3.CNhs13540.11910.125G2.hg19	1.18758	0.71018
tpm.Endothelial.20Cells.20..20Lymphatic.2c.20donor1.CNhs10865.11236.116D3.hg19	1.18758	0.71018
tpm.Endothelial.20Cells.20..20Umbilical.20vein.2c.20donor2.CNhs11967.11324.117E1.hg19	1.18758	0.71018
tpm.mesenchymal.20precursor.20cell.20..20bone.20marrow.2c.20donor1.CNhs12366.11750.123G4.hg19	1.18758	0.71018
tpm.CD4.2bCD25.2bCD45RA..20memory.20regulatory.20T.20cells.20expanded.2c.20donor1.CNhs13204.11794.124C3.hg19	1.19574	0.71018
tpm.Fibroblast.20..20skin.20dystrophia.20myotonica.2c.20donor3.CNhs11913.11560.120D3.hg19	1.19986	0.63683
tpm.Smooth.20muscle.20cells.20..20airway.2c.20asthmatic.2c.20donor1.CNhs14183.11960.126C7.hg19	1.20819	0.63683
tpm.Adipocyte.20..20perirenal.2c.20donor1.CNhs12069.11476.119C9.hg19	1.25316	0.55269
tpm.CD14.2b.20monocytes.20..20treated.20with.20Candida.2c.20donor2.CNhs13488.11878.125C6.hg19	1.25316	0.55269
tpm.CD14.2b.20monocytes.20..20treated.20with.20Trehalose.20dimycolate.20.28TDM.29.2c.20donor2.CNhs13483.11872.125B9.hg19	1.25316	0.55269
tpm.CD19.2b.20B.20Cells.2c.20donor3.CNhs12354.11705.123B4.hg19	1.25316	0.55269
tpm.CD4.2bCD25.2bCD45RA..20memory.20regulatory.20T.20cells.20expanded.2c.20donor2.CNhs13811.11916.125G8.hg19	1.25316	0.55269
tpm.Endothelial.20Cells.20..20Microvascular.2c.20donor1.CNhs11925.11265.116G5.hg19	1.25316	0.55269
tpm.Endothelial.20Cells.20..20Thoracic.2c.20donor1.CNhs11926.11266.116G6.hg19	1.25316	0.55269
tpm.Fibroblast.20..20Mammary.2c.20donor1.CNhs11348.11540.120B1.hg19	1.25316	0.55269
tpm.Keratocytes.2c.20donor1.CNhs11337.11527.119I6.hg19	1.25316	0.55269
tpm.Mammary.20Epithelial.20Cell.2c.20donor2.CNhs11382.11350.117G9.hg19	1.25316	0.55269
tpm.Mesenchymal.20Stem.20Cells.20..20Vertebral.2c.20donor1.CNhs10846.11219.116B4.hg19	1.25316	0.55269
tpm.Mesenchymal.20stem.20cells.20..20hepatic.2c.20donor0.CNhs10845.11218.116B3.hg19	1.25316	0.55269
tpm.Olfactory.20epithelial.20cells.2c.20donor3.CNhs13818.11935.125I9.hg19	1.25316	0.55269
tpm.Osteoblast.20..20differentiated.2c.20donor3.CNhs12035.11425.118G3.hg19	1.25316	0.55269
tpm.Pericytes.2c.20donor3.CNhs12116.11652.122E5.hg19	1.25316	0.55269
tpm.Smooth.20Muscle.20Cells.20..20Coronary.20Artery.2c.20donor2.CNhs11987.11363.117I4.hg19	1.25316	0.55269
tpm.Whole.20blood.20.28ribopure.29.2c.20donor090612.2c.20donation2.CNhs11673.12183.129A5.hg19	1.25316	0.55269
tpm.mesenchymal.20precursor.20cell.20..20adipose.2c.20donor2.CNhs12364.11748.123G2.hg19	1.25316	0.55269
tpm.mesenchymal.20precursor.20cell.20..20ovarian.20cancer.20metastasis.2c.20donor4.CNhs13097.11838.124H2.hg19	1.25316	0.55269
tpm.mesenchymal.20precursor.20cell.20..20ovarian.20cancer.20right.20ovary.2c.20donor3.20.28SOC.57.02.G.29.CNhs13507.11842.124H6.hg19	1.25316	0.55269
tpm.CD14.2b.20Monocytes.2c.20donor3.CNhs11997.11381.118B4.hg19	1.25743	0.55269
tpm.Fibroblast.20..20Gingival.2c.20donor10.20.28periodontitis.29.CNhs14135.11928.125I2.hg19	1.25743	0.55269
tpm.Fibroblast.20..20Gingival.2c.20donor3.CNhs12006.11394.118C8.hg19	1.25743	0.55269
tpm.Olfactory.20epithelial.20cells.2c.20donor1.CNhs13816.11933.125I7.hg19	1.25743	0.55269
tpm.Whole.20blood.20.28ribopure.29.2c.20donor090612.2c.20donation3.CNhs11949.12184.129A6.hg19	1.25743	0.55269
tpm.Meningeal.20Cells.2c.20donor1.CNhs11320.11493.119E8.hg19	1.26174	0.55269
tpm.Mesenchymal.20Stem.20Cells.20..20bone.20marrow.2c.20donor4.CNhs11316.11464.119B6.hg19	1.26608	0.55269
tpm.Renal.20Glomerular.20Endothelial.20Cells.2c.20donor3.CNhs12624.11675.122H1.hg19	1.27044	0.55269
tpm.CD14.2bCD16.2b.20Monocytes.2c.20donor2.CNhs13208.11801.124D1.hg19	1.27926	0.55269
tpm.Adipocyte.20..20breast.2c.20donor2.CNhs11969.11327.117E4.hg19	1.32729	0.43251
tpm.CD14.2b.20monocytes.20..20mock.20treated.2c.20donor1.CNhs13468.11863.125A9.hg19	1.32729	0.43251
tpm.CD14.2b.20monocytes.20..20treated.20with.20Salmonella.2c.20donor3.CNhs13493.11886.125D5.hg19	1.32729	0.43251
tpm.CD4.2b.20T.20Cells.2c.20donor3.CNhs11998.11382.118B5.hg19	1.32729	0.43251
tpm.CD4.2bCD25.CD45RA.2b.20naive.20conventional.20T.20cells.20expanded.2c.20donor2.CNhs13813.11913.125G5.hg19	1.32729	0.43251
tpm.Sertoli.20Cells.2c.20donor1.CNhs10851.11255.116F4.hg19	1.32729	0.43251
tpm.Smooth.20Muscle.20Cells.20..20Brain.20Vascular.2c.20donor2.CNhs11900.11315.117D1.hg19	1.32729	0.43251
tpm.Smooth.20Muscle.20Cells.20..20Brain.20Vascular.2c.20donor3.CNhs12004.11391.118C5.hg19	1.32729	0.43251
tpm.Smooth.20Muscle.20Cells.20..20Umbilical.20Artery.2c.20donor1.CNhs11091.11290.117A3.hg19	1.32729	0.43251
tpm.Fibroblast.20..20Dermal.2c.20donor1.CNhs12499.11269.116G9.hg19	1.33184	0.43251
tpm.Fibroblast.20..20Gingival.2c.20donor5.20.28GFH3.29.CNhs11952.11303.117B7.hg19	1.33184	0.43251
tpm.Smooth.20muscle.20cells.20..20airway.2c.20asthmatic.2c.20donor5.CNhs14188.11964.126D2.hg19	1.33184	0.43251
tpm.Smooth.20muscle.20cells.20..20airway.2c.20control.2c.20donor2.CNhs14191.11967.126D5.hg19	1.33184	0.43251
tpm.amniotic.20membrane.20cells.2c.20donor1.CNhs12502.12235.129G3.hg19	1.33184	0.43251
tpm.mesenchymal.20precursor.20cell.20..20ovarian.20cancer.20right.20ovary.2c.20donor2.CNhs12375.11759.123H4.hg19	1.33184	0.43251
tpm.CD4.2bCD25.CD45RA..20memory.20conventional.20T.20cells.20expanded.2c.20donor2.CNhs13920.11914.125G6.hg19	1.33641	0.43251
tpm.CD4.2bCD25.2bCD45RA..20memory.20regulatory.20T.20cells.2c.20donor2.CNhs13206.11797.124C6.hg19	1.34566	0.43251
tpm.CD4.2b.20T.20Cells.2c.20donor1.CNhs10853.11225.116C1.hg19	1.36935	0.36431
tpm.Smooth.20Muscle.20Cells.20..20Aortic.2c.20donor2.CNhs11305.11360.117I1.hg19	1.39715	0.36482
tpm.Astrocyte.20..20cerebellum.2c.20donor3.CNhs12117.11661.122F5.hg19	1.40193	0.31759
tpm.CD14.2b.20monocytes.20..20treated.20with.20Salmonella.2c.20donor1.CNhs13471.11866.125B3.hg19	1.40193	0.31759
tpm.Fibroblast.20..20Aortic.20Adventitial.2c.20donor3.CNhs12011.11401.118D6.hg19	1.40193	0.31759
tpm.Fibroblast.20..20Choroid.20Plexus.2c.20donor1.CNhs11319.11492.119E7.hg19	1.40193	0.31759
tpm.Mallassez.derived.20cells.2c.20donor2.CNhs13550.11929.125I3.hg19	1.40193	0.31759
tpm.Mast.20cell.2c.20expanded.2c.20donor8.CNhs13926.11941.126A6.hg19	1.40193	0.31759
tpm.Olfactory.20epithelial.20cells.2c.20donor2.CNhs13817.11934.125I8.hg19	1.40193	0.31759
tpm.Osteoblast.20..20differentiated.2c.20donor2.CNhs11980.11353.117H3.hg19	1.40193	0.31759
tpm.Placental.20Epithelial.20Cells.2c.20donor2.CNhs11386.11355.117H5.hg19	1.40193	0.31759
tpm.Preadipocyte.20..20breast.2c.20donor2.CNhs11971.11328.117E5.hg19	1.40193	0.31759
tpm.Prostate.20Epithelial.20Cells.20.28polarized.29.2c.20donor1.CNhs10882.11253.116F2.hg19	1.40193	0.31759
tpm.Synoviocyte.2c.20donor1.CNhs11068.11291.117A4.hg19	1.40193	0.31759
tpm.Keratocytes.2c.20donor3.CNhs12921.11688.122I5.hg19	1.40675	0.31759
tpm.Osteoblast.2c.20donor1.CNhs11078.11277.116H8.hg19	1.40675	0.31759
tpm.CD4.2bCD25.2bCD45RA..20memory.20regulatory.20T.20cells.2c.20donor3.CNhs13538.11908.125F9.hg19	1.4116	0.31759
tpm.Fibroblast.20..20skin.20normal.2c.20donor1.CNhs11351.11553.120C5.hg19	1.4116	0.31759
tpm.Prostate.20Stromal.20Cells.2c.20donor2.CNhs11973.11332.117E9.hg19	1.4116	0.31759
tpm.CD14.2b.20monocytes.20..20treated.20with.20Group.20A.20streptococci.2c.20donor1.CNhs13469.11864.125B1.hg19	1.47709	0.25616
tpm.CD4.2bCD25.2bCD45RA..20memory.20regulatory.20T.20cells.20expanded.2c.20donor3.CNhs13812.11920.125H3.hg19	1.47709	0.25616
tpm.Fibroblast.20..20Cardiac.2c.20donor3.CNhs12027.11417.118F4.hg19	1.47709	0.25616
tpm.Fibroblast.20..20Choroid.20Plexus.2c.20donor3.CNhs12620.11653.122E6.hg19	1.47709	0.25616
tpm.Fibroblast.20..20Gingival.2c.20donor6.20.28aggressive.20periodontitis.29.CNhs14128.11921.125H4.hg19	1.47709	0.25616
tpm.Mesenchymal.20Stem.20Cells.20..20amniotic.20membrane.2c.20donor2.CNhs12104.11627.122B7.hg19	1.47709	0.25616
tpm.Mesothelial.20Cells.2c.20donor3.CNhs12012.11402.118D7.hg19	1.47709	0.25616
tpm.Whole.20blood.20.28ribopure.29.2c.20donor090309.2c.20donation3.CNhs11948.12181.129A3.hg19	1.47709	0.25616
tpm.mesenchymal.20precursor.20cell.20..20ovarian.20cancer.20left.20ovary.2c.20donor2.CNhs13092.11833.124G6.hg19	1.47709	0.25616
tpm.CD14.2b.20monocytes.20..20treated.20with.20Candida.2c.20donor1.CNhs13473.11868.125B5.hg19	1.48218	0.25616
tpm.Mast.20cell.2c.20expanded.2c.20donor5.CNhs13924.11939.126A4.hg19	1.48218	0.25616
tpm.Trabecular.20Meshwork.20Cells.2c.20donor2.CNhs12097.11612.122A1.hg19	1.48218	0.25616
tpm.amniotic.20membrane.20cells.2c.20donor2.CNhs12503.12236.129G4.hg19	1.48218	0.25616
tpm.mesenchymal.20precursor.20cell.20..20bone.20marrow.2c.20donor2.CNhs12367.11751.123G5.hg19	1.48218	0.25616
tpm.mesenchymal.20precursor.20cell.20..20ovarian.20cancer.20metastasis.2c.20donor3.CNhs12378.11762.123H7.hg19	1.48218	0.25616
tpm.CD14.2b.20monocytes.20..20treated.20with.20BCG.2c.20donor1.CNhs13465.11860.125A6.hg19	1.49248	0.23295
tpm.Placental.20Epithelial.20Cells.2c.20donor3.CNhs12037.11427.118G5.hg19	1.49248	0.23295
tpm.Smooth.20Muscle.20Cells.20..20Subclavian.20Artery.2c.20donor3.CNhs12048.11438.118H7.hg19	1.49768	0.23289
tpm.mesenchymal.20precursor.20cell.20..20ovarian.20cancer.20left.20ovary.2c.20donor3.CNhs12376.11760.123H5.hg19	1.49768	0.23289
tpm.CD14.2b.20monocytes.20..20treated.20with.20lipopolysaccharide.2c.20donor1.CNhs13470.11865.125B2.hg19	1.55276	0.17466
tpm.CD4.2bCD25.CD45RA..20memory.20conventional.20T.20cells.2c.20donor3.CNhs13539.11909.125G1.hg19	1.55276	0.17466
tpm.Fibroblast.20..20Dermal.2c.20donor2.CNhs11379.11346.117G5.hg19	1.55276	0.17466
tpm.Fibroblast.20..20Gingival.2c.20donor7.20.28aggressive.20periodontitis.29.CNhs14130.11923.125H6.hg19	1.55276	0.17466
tpm.Endothelial.20Cells.20..20Lymphatic.2c.20donor2.CNhs11901.11317.117D3.hg19	1.55814	0.17466
tpm.Fibroblast.20..20Choroid.20Plexus.2c.20donor2.CNhs12344.11572.120E6.hg19	1.55814	0.17466
tpm.Neurons.2c.20donor3.CNhs13815.11655.122E8.hg19	1.55814	0.17466
tpm.Meningeal.20Cells.2c.20donor2.CNhs12080.11573.120E7.hg19	1.56899	0.17466
tpm.CD14.2b.20monocytes.20..20treated.20with.20Trehalose.20dimycolate.20.28TDM.29.2c.20donor1.CNhs13467.11862.125A8.hg19	1.57448	0.17466
tpm.Astrocyte.20..20cerebellum.2c.20donor2.CNhs12081.11580.120F5.hg19	1.62896	0.10992
tpm.CD14.2b.20monocytes.20..20treated.20with.20BCG.2c.20donor3.CNhs13543.11880.125C8.hg19	1.62896	0.10992
tpm.CD14.2b.20monocytes.20..20treated.20with.20Candida.2c.20donor3.CNhs13494.11888.125D7.hg19	1.62896	0.10992
tpm.CD4.2bCD25.CD45RA.2b.20naive.20conventional.20T.20cells.2c.20donor3.CNhs13512.11906.125F7.hg19	1.62896	0.10992
tpm.Mast.20cell.20..20stimulated.2c.20donor1.CNhs11073.11487.119E2.hg19	1.62896	0.10992
tpm.Mesenchymal.20Stem.20Cells.20..20hepatic.2c.20donor2.CNhs12730.11618.122A7.hg19	1.62896	0.10992
tpm.Schwann.20Cells.2c.20donor3.CNhs12621.11659.122F3.hg19	1.62896	0.10992
tpm.Smooth.20Muscle.20Cells.20..20Brachiocephalic.2c.20donor3.CNhs12043.11433.118H2.hg19	1.62896	0.10992
tpm.Smooth.20Muscle.20Cells.20..20Brain.20Vascular.2c.20donor1.CNhs10863.11234.116D1.hg19	1.62896	0.10992
tpm.Smooth.20Muscle.20Cells.20..20Coronary.20Artery.2c.20donor1.CNhs11088.11286.116I8.hg19	1.62896	0.10992
tpm.Smooth.20Muscle.20Cells.20..20Pulmonary.20Artery.2c.20donor2.CNhs11989.11365.117I6.hg19	1.62896	0.10992
tpm.CD14.2bCD16.2b.20Monocytes.2c.20donor3.CNhs13549.11912.125G4.hg19	1.63462	0.10992
tpm.Endothelial.20Cells.20..20Microvascular.2c.20donor3.CNhs12024.11414.118F1.hg19	1.63462	0.10992
tpm.Fibroblast.20..20Lung.2c.20donor3.CNhs12029.11419.118F6.hg19	1.63462	0.10992
tpm.Hepatic.20Stellate.20Cells.20.28lipocyte.29.2c.20donor3.CNhs12627.11685.122I2.hg19	1.63462	0.10992
tpm.Smooth.20Muscle.20Cells.20..20Subclavian.20Artery.2c.20donor2.CNhs11990.11366.117I7.hg19	1.63462	0.10992
tpm.Smooth.20Muscle.20Cells.20..20Tracheal.2c.20donor3.CNhs12894.11674.122G9.hg19	1.63462	0.10992
tpm.migratory.20langerhans.20cells.2c.20donor3.CNhs13547.11903.125F4.hg19	1.63462	0.10992
tpm.salivary.20acinar.20cells.2c.20donor1.CNhs12810.11771.123I7.hg19	1.63462	0.10992
tpm.CD34.20cells.20differentiated.20to.20erythrocyte.20lineage.2c.20biol_.20rep1.CNhs13552.11931.125I5.hg19	1.64031	0.10992
tpm.Fibroblast.20..20skin.20dystrophia.20myotonica.2c.20donor2.CNhs11354.11557.120C9.hg19	1.64031	0.10992
tpm.Astrocyte.20..20cerebral.20cortex.2c.20donor2.CNhs11960.11316.117D2.hg19	1.64605	0.10992
tpm.CD14.2b.20monocytes.20..20treated.20with.20IFN.20.2b.20N.hexane.2c.20donor1.CNhs13466.11861.125A7.hg19	1.70569	0.08862
tpm.Fibroblast.20..20Gingival.2c.20donor9.20.28control.29.CNhs14134.11927.125I1.hg19	1.70569	0.08862
tpm.Fibroblast.20..20Periodontal.20Ligament.2c.20donor2.CNhs11962.11319.117D5.hg19	1.70569	0.08862
tpm.Melanocyte.20..20light.2c.20donor3.CNhs12033.11423.118G1.hg19	1.70569	0.08862
tpm.Skeletal.20muscle.20cells.20differentiated.20into.20Myotubes.20..20multinucleated.2c.20donor3.CNhs12041.11431.118G9.hg19	1.70569	0.08862
tpm.Smooth.20muscle.20cells.20..20airway.2c.20asthmatic.2c.20donor6.CNhs14189.11965.126D3.hg19	1.70569	0.08862
tpm.Mast.20cell.2c.20expanded.20and.20stimulated.2c.20donor5.CNhs13925.11940.126A5.hg19	1.71163	0.08862
tpm.CD14.2b.20monocyte.20derived.20endothelial.20progenitor.20cells.2c.20donor2.CNhs11897.11310.117C5.hg19	1.71189	0.08862
tpm.Fibroblast.20..20Periodontal.20Ligament.2c.20donor1.CNhs10867.11238.116D5.hg19	1.71761	0.07597
tpm.Smooth.20Muscle.20Cells.20..20Uterine.2c.20donor3.CNhs11927.11466.119B8.hg19	1.71761	0.07597
tpm.Fibroblast.20..20Periodontal.20Ligament.2c.20donor4.20.28PL29.29.CNhs12493.11223.116B8.hg19	1.72971	0.07437
tpm.nasal.20epithelial.20cells.2c.20donor2.CNhs12574.12227.129F4.hg19	1.72971	0.07437
tpm.CD14.2b.20monocytes.20..20mock.20treated.2c.20donor3.CNhs13491.11883.125D2.hg19	1.78295	0.05204
tpm.Cardiac.20Myocyte.2c.20donor2.CNhs12350.11605.120I3.hg19	1.78295	0.05204
tpm.Fibroblast.20..20Cardiac.2c.20donor2.CNhs11378.11345.117G4.hg19	1.78295	0.05204
tpm.Fibroblast.20..20Gingival.2c.20donor6.20.28control.29.CNhs14129.11922.125H5.hg19	1.78295	0.05204
tpm.Fibroblast.20..20Villous.20Mesenchymal.2c.20donor3.CNhs12920.11696.123A4.hg19	1.78295	0.05204
tpm.Fibroblast.20..20skin.20dystrophia.20myotonica.2c.20donor1.CNhs11353.11556.120C8.hg19	1.78295	0.05204
tpm.Melanocyte.20..20light.2c.20donor2.CNhs11383.11351.117H1.hg19	1.78295	0.05204
tpm.Multipotent.20Cord.20Blood.20Unrestricted.20Somatic.20Stem.20Cells.2c.20donor1.CNhs11350.11549.120C1.hg19	1.78295	0.05204
tpm.Smooth.20Muscle.20Cells.20..20Subclavian.20Artery.2c.20donor1.CNhs11090.11289.117A2.hg19	1.78295	0.05204
tpm.Smooth.20Muscle.20Cells.20..20Umbilical.20Artery.2c.20donor3.CNhs12049.11439.118H8.hg19	1.78295	0.05204
tpm.Smooth.20Muscle.20Cells.20..20Uterine.2c.20donor1.CNhs11921.11258.116F7.hg19	1.78295	0.05204
tpm.Astrocyte.20..20cerebral.20cortex.2c.20donor3.CNhs12005.11392.118C6.hg19	1.78918	0.05204
tpm.CD4.2bCD25.CD45RA.2b.20naive.20conventional.20T.20cells.2c.20donor2.CNhs13205.11795.124C4.hg19	1.78918	0.05204
tpm.Smooth.20Muscle.20Cells.20..20Umbilical.20Artery.2c.20donor2.CNhs11991.11367.117I8.hg19	1.78918	0.05204
tpm.Fibroblast.20..20Aortic.20Adventitial.2c.20donor1.CNhs10874.11245.116E3.hg19	1.86075	0.03073
tpm.Myoblast.2c.20donor3.CNhs11908.11398.118D3.hg19	1.86075	0.03073
tpm.migratory.20langerhans.20cells.2c.20donor1.CNhs13535.11901.125F2.hg19	1.86075	0.03073
tpm.salivary.20acinar.20cells.2c.20donor2.CNhs12811.11772.123I8.hg19	1.86075	0.03073
tpm.chorionic.20membrane.20cells.2c.20donor3.CNhs12380.12240.129G8.hg19	1.88047	0.03011
tpm.CD14.2b.20monocytes.20..20treated.20with.20Cryptococcus.2c.20donor3.CNhs13546.11887.125D6.hg19	1.88714	0.02984
tpm.Neurons.2c.20donor2.CNhs12726.11574.120E8.hg19	1.88714	0.02984
tpm.CD14.2b.20monocytes.20..20treated.20with.20Trehalose.20dimycolate.20.28TDM.29.2c.20donor3.CNhs13544.11882.125D1.hg19	1.9391	0.02041
tpm.Fibroblast.20..20Dermal.2c.20donor3.CNhs12028.11418.118F5.hg19	1.9391	0.02041
tpm.Mammary.20Epithelial.20Cell.2c.20donor1.CNhs11077.11273.116H4.hg19	1.9391	0.02041
tpm.Mast.20cell.2c.20donor1.CNhs12566.11563.120D6.hg19	1.9391	0.02041
tpm.Preadipocyte.20..20visceral.2c.20donor1.CNhs11082.11280.116I2.hg19	1.9391	0.02041
tpm.Preadipocyte.20..20visceral.2c.20donor3.CNhs12039.11429.118G7.hg19	1.9391	0.02041
tpm.mesenchymal.20precursor.20cell.20..20ovarian.20cancer.20left.20ovary.2c.20donor4.CNhs13094.11836.124G9.hg19	1.9391	0.02041
tpm.CD14.2b.20monocytes.20..20treated.20with.20B.glucan.2c.20donor3.CNhs13495.11889.125D8.hg19	1.94592	0.02041
tpm.CD14.2b.20monocytes.20..20treated.20with.20IFN.20.2b.20N.hexane.2c.20donor3.CNhs13490.11881.125C9.hg19	1.94592	0.02041
tpm.CD4.2bCD25.CD45RA..20memory.20conventional.20T.20cells.20expanded.2c.20donor1.CNhs13215.11792.124C1.hg19	1.94592	0.02041
tpm.Fibroblast.20..20Cardiac.2c.20donor5.CNhs12057.11456.119A7.hg19	1.94592	0.02041
tpm.chorionic.20membrane.20cells.2c.20donor1.CNhs12504.12238.129G6.hg19	1.94592	0.02041
tpm.CD14.2b.20monocytes.20..20treated.20with.20Cryptococcus.2c.20donor1.CNhs13472.11867.125B4.hg19	2.01799	0.01065
tpm.Fibroblast.20..20Mammary.2c.20donor3.CNhs12128.11701.123A9.hg19	2.01799	0.01065
tpm.Osteoblast.20..20differentiated.2c.20donor1.CNhs11311.11276.116H7.hg19	2.01799	0.01065
tpm.Preadipocyte.20..20subcutaneous.2c.20donor1.CNhs11081.11279.116I1.hg19	2.01799	0.01065
tpm.mesenchymal.20precursor.20cell.20..20ovarian.20cancer.20left.20ovary.2c.20donor1.CNhs12372.11756.123H1.hg19	2.01799	0.01065
tpm.Melanocyte.20..20dark.2c.20donor3.CNhs12570.11663.122F7.hg19	2.02513	0.01065
tpm.Basophils.2c.20donor3.CNhs12575.12243.129H2.hg19	2.04682	0.01065
tpm.Chondrocyte.20..20re.20diff.2c.20donor2.CNhs11373.11339.117F7.hg19	2.09745	0.00718
tpm.Fibroblast.20..20Cardiac.2c.20donor6.CNhs12061.11460.119B2.hg19	2.09745	0.00718
tpm.Mesenchymal.20Stem.20Cells.20..20Wharton.27s.20Jelly.2c.20donor1.CNhs11057.11548.120B9.hg19	2.09745	0.00718
tpm.CD14.2b.20monocytes.20..20treated.20with.20lipopolysaccharide.2c.20donor3.CNhs13545.11885.125D4.hg19	2.17747	0.00309
tpm.Mast.20cell.2c.20donor2.CNhs12594.11565.120D8.hg19	2.17747	0.00309
tpm.Preadipocyte.20..20omental.2c.20donor2.CNhs11902.11329.117E6.hg19	2.17747	0.00309
tpm.Preadipocyte.20..20subcutaneous.2c.20donor2.CNhs11981.11356.117H6.hg19	2.17747	0.00309
tpm.Smooth.20Muscle.20Cells.20..20Brachiocephalic.2c.20donor1.CNhs11086.11284.116I6.hg19	2.2329	0.00272
tpm.CD14.2b.20monocytes.20..20treated.20with.20Group.20A.20streptococci.2c.20donor3.CNhs13492.11884.125D3.hg19	2.25806	0.00189
tpm.Mast.20cell.2c.20donor3.CNhs12593.11566.120D9.hg19	2.25806	0.00189
tpm.Multipotent.20Cord.20Blood.20Unrestricted.20Somatic.20Stem.20Cells.2c.20donor2.CNhs12105.11629.122B9.hg19	2.25806	0.00189
tpm.Myoblast.2c.20donor1.CNhs10870.11241.116D8.hg19	2.26613	0.00189
tpm.Neural.20stem.20cells.2c.20donor1.CNhs11063.11275.116H6.hg19	2.33923	0.00074
tpm.Neural.20stem.20cells.2c.20donor2.CNhs11384.11352.117H2.hg19	2.33923	0.00074
tpm.Perineurial.20Cells.2c.20donor1.CNhs12587.11499.119F5.hg19	2.33923	0.00074
tpm.Melanocyte.20..20light.2c.20donor1.CNhs11303.11274.116H5.hg19	2.35606	0.00074
tpm.Smooth.20muscle.20cells.20..20airway.2c.20asthmatic.2c.20donor4.CNhs14187.11963.126D1.hg19	2.35606	0.00074
tpm.Astrocyte.20..20cerebral.20cortex.2c.20donor1.CNhs10864.11235.116D2.hg19	2.42097	0.00043
tpm.Fibroblast.20..20Gingival.2c.20donor7.20.28control.29.CNhs14131.11924.125H7.hg19	2.42097	0.00043
tpm.Smooth.20Muscle.20Cells.20..20Internal.20Thoracic.20Artery.2c.20donor1.CNhs11067.11287.116I9.hg19	2.42097	0.00043
tpm.Melanocyte.20..20dark.2c.20donor2.CNhs12346.11582.120F7.hg19	2.42968	0.00043
tpm.chorionic.20membrane.20cells.2c.20donor2.CNhs12506.12239.129G7.hg19	2.42968	0.00043
tpm.Astrocyte.20..20cerebellum.2c.20donor1.CNhs11321.11500.119F6.hg19	2.50331	0.00022
tpm.Fibroblast.20..20Cardiac.2c.20donor4.CNhs11909.11452.119A3.hg19	2.50331	0.00022
tpm.Smooth.20Muscle.20Cells.20..20Intestinal.2c.20donor1.CNhs12595.11509.119G6.hg19	2.50331	0.00022
tpm.Fibroblast.20..20Conjunctival.2c.20donor3.CNhs12734.11692.122I9.hg19	2.51235	0.00022
tpm.Perineurial.20Cells.2c.20donor2.CNhs12590.11579.120F4.hg19	2.54916	0.00022
tpm.Lens.20Epithelial.20Cells.2c.20donor3.CNhs12572.11690.122I7.hg19	2.58624	0.00014
tpm.Osteoblast.2c.20donor3.CNhs12036.11426.118G4.hg19	2.76396	2e-05
tpm.Cardiac.20Myocyte.2c.20donor3.CNhs12571.11686.122I3.hg19	3.02114	0
tpm.Ciliary.20Epithelial.20Cells.2c.20donor3.CNhs12009.11399.118D4.hg19	3.09667	0
tpm.Lens.20Epithelial.20Cells.2c.20donor2.CNhs12568.11609.120I7.hg19	3.18395	0
tpm.Iris.20Pigment.20Epithelial.20Cells.2c.20donor1.CNhs12596.11530.119I9.hg19	3.63021	0
tpm.Ciliary.20Epithelial.20Cells.2c.20donor2.CNhs11966.11323.117D9.hg19	3.7215	0
tpm.Lens.20Epithelial.20Cells.2c.20donor1.CNhs12342.11529.119I8.hg19	3.81347	0
tpm.Ciliary.20Epithelial.20Cells.2c.20donor1.CNhs10871.11242.116D9.hg19	4.10945	0
