# Supplementary material for: The Constrained Maximal Expression Level Owing to Haploidy Shapes Gene Content on the Mammalian X Chromosome
Source: PLoS Biol. 2015 Dec 18;13(12):e1002315. doi: 10.1371/journal.pbio.1002315 (PMC4686125; doi:10.1371/journal.pbio.1002315)
Supplement: S8 Table — (XLSX) [file pbio.1002315.s018.xlsx]

## Sheet: S8 Table
S8 Table.
Annotation Cluster 1	Enrichment Score: 5.386863476726124
Category	Term	Count	%	PValue	Genes	List Total	Pop Hits	Pop Total	Fold Enrichment	Bonferroni	Benjamini	FDR
INTERPRO	IPR007623:Brain expressed X-linked like protein	4	3.44828	2.48098e-06	NM_001080425, NM_018476, NM_001127688, NM_001168399, NM_206915, NM_032621, NM_001168400, NM_001168401, NM_206917	107	5	16659	124.553	0.000587819	0.000587819	0.00319589
PIR_SUPERFAMILY	PIRSF008633:brain-expressed X-linked protein	4	3.44828	5.27708e-06	NM_001080425, NM_018476, NM_001127688, NM_001168399, NM_206915, NM_032621, NM_001168400, NM_001168401, NM_206917	62	5	7396	95.4323	0.000369328	0.000369328	0.00546119
PIR_SUPERFAMILY	PIRSF008633:BEX	4	3.44828	5.27708e-06	NM_001080425, NM_018476, NM_001127688, NM_001168399, NM_206915, NM_032621, NM_001168400, NM_001168401, NM_206917	62	5	7396	95.4323	0.000369328	0.000369328	0.00546119
Annotation Cluster 2	Enrichment Score: 1.7155707490653962
Category	Term	Count	%	PValue	Genes	List Total	Pop Hits	Pop Total	Fold Enrichment	Bonferroni	Benjamini	FDR
UP_SEQ_FEATURE	domain:MAGE	3	2.58621	0.0158246	NM_006986, NM_001005332, NM_001005333, NM_014061, NM_177433	116	32	19113	15.4469	0.999147	0.970788	20.2116
INTERPRO	IPR002190:MAGE protein	3	2.58621	0.0208173	NM_006986, NM_001005332, NM_001005333, NM_014061, NM_177433	107	35	16659	13.345	0.993166	0.631073	23.7379
SP_PIR_KEYWORDS	tumor antigen	3	2.58621	0.0216536	NM_006986, NM_001005332, NM_001005333, NM_014061, NM_177433	116	38	19235	13.091	0.996552	0.402765	24.8717
Annotation Cluster 3	Enrichment Score: 1.5487732848158149
Category	Term	Count	%	PValue	Genes	List Total	Pop Hits	Pop Total	Fold Enrichment	Bonferroni	Benjamini	FDR
SP_PIR_KEYWORDS	actin binding	4	3.44828	0.00175071	NM_005032, NM_006950, NM_004006, NM_001456, NM_001110556, NM_133499	116	40	19235	16.5819	0.36481	0.140391	2.263
SP_PIR_KEYWORDS	actin-binding	7	6.03448	0.00370625	NM_000117, NM_021992, NM_005032, NM_006950, NM_004006, NM_001456, NM_001110556, NM_133499, NM_024921	116	247	19235	4.69932	0.617759	0.174974	4.73479
INTERPRO	IPR001589:Actinin-type, actin-binding, conserved site	3	2.58621	0.00930007	NM_005032, NM_004006, NM_001456, NM_001110556	107	23	16659	20.3076	0.890784	0.425128	11.34
UP_SEQ_FEATURE	domain:CH 2	3	2.58621	0.011419	NM_005032, NM_004006, NM_001456, NM_001110556	116	27	19113	18.3075	0.993828	0.993828	15.0042
UP_SEQ_FEATURE	domain:CH 1	3	2.58621	0.011419	NM_005032, NM_004006, NM_001456, NM_001110556	116	27	19113	18.3075	0.993828	0.993828	15.0042
GOTERM_MF_FAT	GO:0003779~actin binding	7	6.03448	0.018928	NM_000117, NM_021992, NM_005032, NM_006950, NM_004006, NM_001456, NM_001110556, NM_133499, NM_024921	85	326	12983	3.27972	0.994779	0.994779	22.2732
SMART	SM00033:CH	3	2.58621	0.0344633	NM_005032, NM_004006, NM_001456, NM_001110556	39	70	9079	9.97692	0.820662	0.820662	28.5563
GOTERM_BP_FAT	GO:0045185~maintenance of protein location	3	2.58621	0.0438292	NM_021992, NM_004006, NM_001456, NM_001110556	95	48	13528	8.9	1	0.986467	50.5613
GOTERM_MF_FAT	GO:0008092~cytoskeletal protein binding	8	6.89655	0.0444155	NM_178152, NM_178153, NM_000117, NM_178151, NM_021992, NM_005032, NM_006950, NM_004006, NM_001456, NM_001110556, NM_133499, NM_024921	85	504	12983	2.42446	0.999996	0.984464	45.0666
GOTERM_BP_FAT	GO:0051235~maintenance of location	3	2.58621	0.0729901	NM_021992, NM_004006, NM_001456, NM_001110556	95	64	13528	6.675	1	0.989406	69.6157
INTERPRO	IPR001715:Calponin-like actin-binding	3	2.58621	0.0732795	NM_005032, NM_004006, NM_001456, NM_001110556	107	70	16659	6.6725	1	0.923971	62.4818
GOTERM_BP_FAT	GO:0007010~cytoskeleton organization	6	5.17241	0.186397	NM_133265, NM_021992, NM_005032, NM_004006, NM_001456, NM_000377, NM_001110556	95	436	13528	1.95963	1	0.992922	96.0924
SP_PIR_KEYWORDS	cytoskeleton	4	3.44828	0.737242	NM_021992, NM_004006, NM_001456, NM_000377, NM_001110556	116	636	19235	1.04289	1	0.998872	100
Annotation Cluster 4	Enrichment Score: 1.488138633251246
Category	Term	Count	%	PValue	Genes	List Total	Pop Hits	Pop Total	Fold Enrichment	Bonferroni	Benjamini	FDR
GOTERM_CC_FAT	GO:0031090~organelle membrane	18	15.5172	0.000161055	NM_000166, NM_019056, NM_002294, NM_006280, NM_001122606, NM_001037967, NM_001037968, NM_000032, NM_004458, NM_001636, NM_001097642, NM_004541, NM_001135998, NM_001866, NM_000351, NM_133499, NM_003179, NM_000377, NM_002668, NM_022977, NM_032121, NM_000240, NM_000117, NM_013995, NM_001152, NM_006950	76	1096	12782	2.76215	0.0306079	0.0306079	0.200503
SP_PIR_KEYWORDS	homodimer	5	4.31034	0.00200271	NM_001152, NM_001037967, NM_001037968, NM_000032, NM_001456, NM_000402, NM_001110556, NM_001636	116	89	19235	9.31567	0.405017	0.121734	2.58482
GOTERM_CC_FAT	GO:0031966~mitochondrial membrane	8	6.89655	0.0082271	NM_004541, NM_001135998, NM_019056, NM_001152, NM_000240, NM_001037967, NM_001866, NM_001037968, NM_000032, NM_004458, NM_001636, NM_022977	76	394	12782	3.41491	0.796969	0.412257	9.78192
GOTERM_CC_FAT	GO:0031967~organelle envelope	10	8.62069	0.0101144	NM_019056, NM_001037967, NM_000032, NM_001037968, NM_004458, NM_022977, NM_001636, NM_004541, NM_001135998, NM_000117, NM_000240, NM_001152, NM_001866, NM_000351	76	620	12782	2.71265	0.859425	0.387682	11.898
GOTERM_CC_FAT	GO:0031975~envelope	10	8.62069	0.0103167	NM_019056, NM_001037967, NM_000032, NM_001037968, NM_004458, NM_022977, NM_001636, NM_004541, NM_001135998, NM_000117, NM_000240, NM_001152, NM_001866, NM_000351	76	622	12782	2.70393	0.864864	0.329878	12.1222
GOTERM_CC_FAT	GO:0005740~mitochondrial envelope	8	6.89655	0.0113096	NM_004541, NM_001135998, NM_019056, NM_001152, NM_000240, NM_001037967, NM_001866, NM_001037968, NM_000032, NM_004458, NM_001636, NM_022977	76	419	12782	3.21115	0.888663	0.306404	13.2145
KEGG_PATHWAY	hsa05012:Parkinson's disease	5	4.31034	0.0145916	NM_004541, NM_001152, NM_001866, NM_003334, NM_001636	39	128	5085	5.09315	0.573673	0.573673	13.6055
SP_PIR_KEYWORDS	mitochondrion inner membrane	5	4.31034	0.0287151	NM_004541, NM_001135998, NM_019056, NM_001152, NM_001866, NM_001636	116	193	19235	4.29583	0.999472	0.440364	31.6551
GOTERM_CC_FAT	GO:0005743~mitochondrial inner membrane	6	5.17241	0.033715	NM_004541, NM_001135998, NM_019056, NM_001152, NM_001037967, NM_001866, NM_001037968, NM_000032, NM_001636	76	306	12782	3.29773	0.998666	0.520719	34.7773
GOTERM_CC_FAT	GO:0019866~organelle inner membrane	6	5.17241	0.0438325	NM_004541, NM_001135998, NM_019056, NM_001152, NM_001037967, NM_001866, NM_001037968, NM_000032, NM_001636	76	329	12782	3.06719	0.999825	0.54453	42.7945
GOTERM_CC_FAT	GO:0044429~mitochondrial part	8	6.89655	0.0594876	NM_004541, NM_001135998, NM_019056, NM_001152, NM_000240, NM_001037967, NM_001866, NM_001037968, NM_000032, NM_004458, NM_001636, NM_022977	76	595	12782	2.2613	0.999993	0.545755	53.4306
SP_PIR_KEYWORDS	mitochondrion	10	8.62069	0.0615712	NM_019056, NM_006013, NM_001037967, NM_004089, NM_000032, NM_001037968, NM_004458, NM_022977, NM_001636, NM_004541, NM_001135998, NM_000240, NM_001152, NM_001866	116	832	19235	1.99302	1	0.620225	56.4014
SP_PIR_KEYWORDS	respiratory chain	3	2.58621	0.0674555	NM_004541, NM_001135998, NM_019056, NM_001866	116	71	19235	7.00644	1	0.614035	59.8406
GOTERM_CC_FAT	GO:0070469~respiratory chain	3	2.58621	0.071666	NM_004541, NM_001135998, NM_019056, NM_001866	76	75	12782	6.72737	0.999999	0.592213	60.4115
GOTERM_CC_FAT	GO:0005739~mitochondrion	11	9.48276	0.102164	NM_019056, NM_001037967, NM_004089, NM_006406, NM_000032, NM_001037968, NM_000397, NM_004458, NM_022977, NM_001636, NM_004541, NM_001135998, NM_001152, NM_000240, NM_001866	76	1087	12782	1.70196	1	0.579636	73.8907
KEGG_PATHWAY	hsa05016:Huntington's disease	4	3.44828	0.149949	NM_004541, NM_001152, NM_001866, NM_001636	39	180	5085	2.89744	0.999919	0.905169	80.1381
GOTERM_CC_FAT	GO:0044455~mitochondrial membrane part	3	2.58621	0.166758	NM_004541, NM_001866, NM_001636	76	125	12782	4.03642	1	0.667224	89.7022
UP_SEQ_FEATURE	transit peptide:Mitochondrion	3	2.58621	0.775288	NM_001135998, NM_019056, NM_001037967, NM_001866, NM_001037968, NM_000032	116	467	19113	1.05846	1	1	100
SP_PIR_KEYWORDS	transit peptide	3	2.58621	0.781332	NM_001135998, NM_019056, NM_001037967, NM_001866, NM_001037968, NM_000032	116	476	19235	1.04508	1	0.999319	100
Annotation Cluster 5	Enrichment Score: 1.3964459863478484
Category	Term	Count	%	PValue	Genes	List Total	Pop Hits	Pop Total	Fold Enrichment	Bonferroni	Benjamini	FDR
GOTERM_BP_FAT	GO:0006575~cellular amino acid derivative metabolic process	5	4.31034	0.028443	NM_000240, NM_000194, NM_001171038, NM_000402, NM_004595, NM_001171039	95	166	13528	4.28916	1	0.999902	36.4621
GOTERM_BP_FAT	GO:0006576~biogenic amine metabolic process	4	3.44828	0.0299717	NM_000240, NM_000194, NM_001171038, NM_004595, NM_001171039	95	97	13528	5.87216	1	0.997099	38.0153
GOTERM_BP_FAT	GO:0044271~nitrogen compound biosynthetic process	6	5.17241	0.0758535	NM_001037967, NM_000194, NM_001037968, NM_000032, NM_001171038, NM_004595, NM_001171039, NM_002765, NM_001039091, NM_001183	95	325	13528	2.62892	1	0.988376	71.0578
Annotation Cluster 6	Enrichment Score: 1.1620538675436123
Category	Term	Count	%	PValue	Genes	List Total	Pop Hits	Pop Total	Fold Enrichment	Bonferroni	Benjamini	FDR
GOTERM_CC_FAT	GO:0005783~endoplasmic reticulum	12	10.3448	0.0236897	NM_000166, NM_006280, NM_006013, NM_006667, NM_033085, NM_002668, NM_006123, NM_004458, NM_000202, NM_001097642, NM_022977, NM_032121, NM_000117, NM_000351, NM_001166550, NM_006579	76	960	12782	2.1023	0.990217	0.483675	25.8252
GOTERM_CC_FAT	GO:0042175~nuclear envelope-endoplasmic reticulum network	6	5.17241	0.0255438	NM_000166, NM_032121, NM_000117, NM_006280, NM_000351, NM_002668, NM_001097642	76	284	12782	3.55319	0.993222	0.464338	27.5615
GOTERM_CC_FAT	GO:0012505~endomembrane system	10	8.62069	0.0387802	NM_000166, NM_002294, NM_006280, NM_001122606, NM_000377, NM_002668, NM_001097642, NM_032121, NM_000117, NM_013995, NM_006950, NM_000351, NM_133499, NM_003179	76	782	12782	2.15069	0.999516	0.533901	38.9119
GOTERM_CC_FAT	GO:0005789~endoplasmic reticulum membrane	5	4.31034	0.0732424	NM_000166, NM_032121, NM_006280, NM_000351, NM_002668, NM_001097642	76	269	12782	3.1261	1	0.578334	61.2411
GOTERM_CC_FAT	GO:0044432~endoplasmic reticulum part	5	4.31034	0.146441	NM_000166, NM_032121, NM_006280, NM_000351, NM_002668, NM_001097642	76	347	12782	2.4234	1	0.651383	86.0967
SP_PIR_KEYWORDS	endoplasmic reticulum	6	5.17241	0.423445	NM_032121, NM_006280, NM_006667, NM_000351, NM_006579, NM_004458, NM_022977	116	713	19235	1.39539	1	0.976561	99.9249
Annotation Cluster 7	Enrichment Score: 1.0188901723827073
Category	Term	Count	%	PValue	Genes	List Total	Pop Hits	Pop Total	Fold Enrichment	Bonferroni	Benjamini	FDR
SP_PIR_KEYWORDS	ubl conjugation	9	7.75862	0.0248623	NM_001080425, NM_002893, NM_006280, NM_006013, NM_005032, NM_018476, NM_001127688, NM_206915, NM_206917, NM_006521, NM_003179	116	588	19235	2.53805	0.998527	0.419227	28.0276
UP_SEQ_FEATURE	cross-link:Glycyl lysine isopeptide (Lys-Gly) (interchain with G-Cter in ubiquitin)	4	3.44828	0.118493	NM_002893, NM_006280, NM_006013, NM_005032	116	199	19113	3.3119	1	1	83.2251
SP_PIR_KEYWORDS	isopeptide bond	4	3.44828	0.297917	NM_002893, NM_006280, NM_006013, NM_005032	116	319	19235	2.07923	1	0.957529	99.0152
Annotation Cluster 8	Enrichment Score: 0.961789775041239
Category	Term	Count	%	PValue	Genes	List Total	Pop Hits	Pop Total	Fold Enrichment	Bonferroni	Benjamini	FDR
GOTERM_CC_FAT	GO:0005792~microsome	5	4.31034	0.0504662	NM_006667, NM_004006, NM_000351, NM_006579, NM_004458, NM_022977	76	237	12782	3.54819	0.999954	0.565197	47.5481
GOTERM_CC_FAT	GO:0042598~vesicular fraction	5	4.31034	0.0550582	NM_006667, NM_004006, NM_000351, NM_006579, NM_004458, NM_022977	76	244	12782	3.4464	0.999982	0.56862	50.6227
GOTERM_CC_FAT	GO:0000267~cell fraction	11	9.48276	0.100306	NM_002294, NM_001122606, NM_006667, NM_002668, NM_004458, NM_022977, NM_013995, NM_013271, NM_004006, NM_001493, NM_000351, NM_000194, NM_006579, NM_003179	76	1083	12782	1.70824	1	0.604374	73.2094
GOTERM_CC_FAT	GO:0005624~membrane fraction	9	7.75862	0.100738	NM_002294, NM_013995, NM_001122606, NM_006667, NM_004006, NM_001493, NM_000351, NM_006579, NM_002668, NM_004458, NM_022977, NM_003179	76	809	12782	1.87102	1	0.589752	73.3691
GOTERM_CC_FAT	GO:0005626~insoluble fraction	9	7.75862	0.117598	NM_002294, NM_013995, NM_001122606, NM_006667, NM_004006, NM_001493, NM_000351, NM_006579, NM_002668, NM_004458, NM_022977, NM_003179	76	839	12782	1.80412	1	0.604927	78.9642
SP_PIR_KEYWORDS	microsome	3	2.58621	0.132413	NM_006667, NM_000351, NM_004458, NM_022977	116	106	19235	4.69299	1	0.812164	84.3623
SP_PIR_KEYWORDS	endoplasmic reticulum	6	5.17241	0.423445	NM_032121, NM_006280, NM_006667, NM_000351, NM_006579, NM_004458, NM_022977	116	713	19235	1.39539	1	0.976561	99.9249
Annotation Cluster 9	Enrichment Score: 0.9569068143617602
Category	Term	Count	%	PValue	Genes	List Total	Pop Hits	Pop Total	Fold Enrichment	Bonferroni	Benjamini	FDR
GOTERM_BP_FAT	GO:0021700~developmental maturation	4	3.44828	0.0332174	NM_199478, NM_003254, NM_000533, NM_001128834, NM_000402, NM_003179	95	101	13528	5.6396	1	0.990274	41.1962
GOTERM_BP_FAT	GO:0048469~cell maturation	3	2.58621	0.0957426	NM_199478, NM_003254, NM_000533, NM_001128834, NM_000402	95	75	13528	5.696	1	0.99202	79.4401
GOTERM_BP_FAT	GO:0042592~homeostatic process	7	6.03448	0.423456	NM_199478, NM_003254, NM_000533, NM_001128834, NM_152869, NM_001037967, NM_004006, NM_001037968, NM_000032, NM_006406, NM_000402, NM_004683	95	751	13528	1.3273	1	0.998152	99.9826
Annotation Cluster 10	Enrichment Score: 0.8571096775305034
Category	Term	Count	%	PValue	Genes	List Total	Pop Hits	Pop Total	Fold Enrichment	Bonferroni	Benjamini	FDR
GOTERM_CC_FAT	GO:0012506~vesicle membrane	4	3.44828	0.0589661	NM_002294, NM_013995, NM_001122606, NM_006950, NM_000377, NM_133499, NM_003179	76	151	12782	4.45521	0.999992	0.567357	53.1079
GOTERM_CC_FAT	GO:0044433~cytoplasmic vesicle part	4	3.44828	0.0971424	NM_003254, NM_002294, NM_013995, NM_001122606, NM_006950, NM_133499, NM_003179	76	187	12782	3.59752	1	0.626985	72.0115
GOTERM_CC_FAT	GO:0031982~vesicle	8	6.89655	0.0973802	NM_001711, NM_003254, NM_002294, NM_133265, NM_013995, NM_001122606, NM_013271, NM_006950, NM_000377, NM_133499, NM_003179	76	670	12782	2.00817	1	0.609996	72.1032
GOTERM_CC_FAT	GO:0031988~membrane-bounded vesicle	7	6.03448	0.115809	NM_001711, NM_003254, NM_002294, NM_013995, NM_001122606, NM_013271, NM_006950, NM_000377, NM_133499, NM_003179	76	568	12782	2.07269	1	0.613335	78.4265
GOTERM_CC_FAT	GO:0031410~cytoplasmic vesicle	7	6.03448	0.174313	NM_001711, NM_003254, NM_002294, NM_133265, NM_013995, NM_001122606, NM_013271, NM_006950, NM_133499, NM_003179	76	642	12782	1.83378	1	0.652226	90.807
GOTERM_CC_FAT	GO:0030659~cytoplasmic vesicle membrane	3	2.58621	0.196247	NM_002294, NM_013995, NM_001122606, NM_006950, NM_133499, NM_003179	76	139	12782	3.62988	1	0.680038	93.4272
GOTERM_CC_FAT	GO:0016023~cytoplasmic membrane-bounded vesicle	6	5.17241	0.220697	NM_001711, NM_003254, NM_002294, NM_013995, NM_001122606, NM_013271, NM_006950, NM_133499, NM_003179	76	550	12782	1.83474	1	0.69975	95.5273
GOTERM_CC_FAT	GO:0030141~secretory granule	3	2.58621	0.285081	NM_003254, NM_002294, NM_013995, NM_001122606, NM_013271	76	180	12782	2.80307	1	0.778257	98.4727
Annotation Cluster 11	Enrichment Score: 0.8219959824861454
Category	Term	Count	%	PValue	Genes	List Total	Pop Hits	Pop Total	Fold Enrichment	Bonferroni	Benjamini	FDR
GOTERM_BP_FAT	GO:0030218~erythrocyte differentiation	3	2.58621	0.0358745	NM_003254, NM_001037967, NM_001037968, NM_000032, NM_000402	95	43	13528	9.93488	1	0.987525	43.6856
GOTERM_BP_FAT	GO:0034101~erythrocyte homeostasis	3	2.58621	0.0454921	NM_003254, NM_001037967, NM_001037968, NM_000032, NM_000402	95	49	13528	8.71837	1	0.982809	51.8956
GOTERM_BP_FAT	GO:0030099~myeloid cell differentiation	3	2.58621	0.136497	NM_003254, NM_001037967, NM_001037968, NM_000032, NM_000402	95	93	13528	4.59355	1	0.995567	90.0406
GOTERM_BP_FAT	GO:0048872~homeostasis of number of cells	3	2.58621	0.153242	NM_003254, NM_001037967, NM_001037968, NM_000032, NM_000402	95	100	13528	4.272	1	0.995121	92.6792
GOTERM_BP_FAT	GO:0030097~hemopoiesis	4	3.44828	0.225805	NM_003254, NM_001037967, NM_001037968, NM_000032, NM_006579, NM_000402	95	236	13528	2.41356	1	0.993357	98.2094
GOTERM_BP_FAT	GO:0048534~hemopoietic or lymphoid organ development	4	3.44828	0.270437	NM_003254, NM_001037967, NM_001037968, NM_000032, NM_006579, NM_000402	95	260	13528	2.19077	1	0.99242	99.2958
GOTERM_BP_FAT	GO:0002520~immune system development	4	3.44828	0.300748	NM_003254, NM_001037967, NM_001037968, NM_000032, NM_006579, NM_000402	95	276	13528	2.06377	1	0.993594	99.6386
GOTERM_BP_FAT	GO:0042592~homeostatic process	7	6.03448	0.423456	NM_199478, NM_003254, NM_000533, NM_001128834, NM_152869, NM_001037967, NM_004006, NM_001037968, NM_000032, NM_006406, NM_000402, NM_004683	95	751	13528	1.3273	1	0.998152	99.9826
Annotation Cluster 12	Enrichment Score: 0.7821655933486701
Category	Term	Count	%	PValue	Genes	List Total	Pop Hits	Pop Total	Fold Enrichment	Bonferroni	Benjamini	FDR
INTERPRO	IPR002164:Nucleosome assembly protein (NAP)	3	2.58621	0.0045407	NM_004538, NM_021963, NM_022117	107	16	16659	29.1922	0.659928	0.301997	5.69401
GOTERM_BP_FAT	GO:0006323~DNA packaging	4	3.44828	0.0479434	NM_003491, NM_004538, NM_021963, NM_022117	95	117	13528	4.86838	1	0.980365	53.801
GOTERM_BP_FAT	GO:0006334~nucleosome assembly	3	2.58621	0.115649	NM_004538, NM_021963, NM_022117	95	84	13528	5.08571	1	0.994082	85.5099
GOTERM_BP_FAT	GO:0031497~chromatin assembly	3	2.58621	0.122504	NM_004538, NM_021963, NM_022117	95	87	13528	4.91034	1	0.994632	87.1779
GOTERM_BP_FAT	GO:0065004~protein-DNA complex assembly	3	2.58621	0.131792	NM_004538, NM_021963, NM_022117	95	91	13528	4.69451	1	0.995603	89.1528
GOTERM_BP_FAT	GO:0034728~nucleosome organization	3	2.58621	0.136497	NM_004538, NM_021963, NM_022117	95	93	13528	4.59355	1	0.995567	90.0406
GOTERM_BP_FAT	GO:0065003~macromolecular complex assembly	8	6.89655	0.179357	NM_000166, NM_015975, NM_000194, NM_001456, NM_004538, NM_000377, NM_021963, NM_001110556, NM_001097642, NM_022117	95	665	13528	1.71308	1	0.994076	95.5258
GOTERM_BP_FAT	GO:0034622~cellular macromolecular complex assembly	5	4.31034	0.180105	NM_001456, NM_004538, NM_000377, NM_021963, NM_001110556, NM_022117	95	318	13528	2.23899	1	0.993374	95.5895
GOTERM_BP_FAT	GO:0006333~chromatin assembly or disassembly	3	2.58621	0.220738	NM_004538, NM_021963, NM_022117	95	127	13528	3.36378	1	0.994511	98.016
GOTERM_BP_FAT	GO:0043933~macromolecular complex subunit organization	8	6.89655	0.223347	NM_000166, NM_015975, NM_000194, NM_001456, NM_004538, NM_000377, NM_021963, NM_001110556, NM_001097642, NM_022117	95	710	13528	1.60451	1	0.993624	98.1179
GOTERM_BP_FAT	GO:0034621~cellular macromolecular complex subunit organization	5	4.31034	0.236378	NM_001456, NM_004538, NM_000377, NM_021963, NM_001110556, NM_022117	95	357	13528	1.9944	1	0.993117	98.5574
GOTERM_BP_FAT	GO:0006325~chromatin organization	5	4.31034	0.268296	NM_002893, NM_004538, NM_021963, NM_003336, NM_181762, NM_022117	95	378	13528	1.8836	1	0.992673	99.2626
GOTERM_BP_FAT	GO:0051276~chromosome organization	5	4.31034	0.436817	NM_002893, NM_004538, NM_021963, NM_003336, NM_181762, NM_022117	95	485	13528	1.46804	1	0.998095	99.988
GOTERM_BP_FAT	GO:0070271~protein complex biogenesis	5	4.31034	0.467756	NM_000166, NM_015975, NM_000194, NM_001456, NM_000377, NM_001110556, NM_001097642	95	505	13528	1.4099	1	0.998511	99.995
GOTERM_BP_FAT	GO:0006461~protein complex assembly	5	4.31034	0.467756	NM_000166, NM_015975, NM_000194, NM_001456, NM_000377, NM_001110556, NM_001097642	95	505	13528	1.4099	1	0.998511	99.995
GOTERM_BP_FAT	GO:0016568~chromatin modification	3	2.58621	0.570866	NM_002893, NM_003336, NM_181762, NM_022117	95	274	13528	1.55912	1	0.999703	99.9998
Annotation Cluster 13	Enrichment Score: 0.7051931708273983
Category	Term	Count	%	PValue	Genes	List Total	Pop Hits	Pop Total	Fold Enrichment	Bonferroni	Benjamini	FDR
GOTERM_BP_FAT	GO:0043123~positive regulation of I-kappaB kinase/NF-kappaB cascade	3	2.58621	0.146015	NM_003270, NM_001456, NM_006875, NM_001110556	95	97	13528	4.40412	1	0.995536	91.6329
GOTERM_BP_FAT	GO:0009967~positive regulation of signal transduction	5	4.31034	0.149394	NM_003270, NM_001164617, NM_001164618, NM_001144885, NM_004484, NM_001144887, NM_001456, NM_006875, NM_001110556, NM_001164619	95	295	13528	2.41356	1	0.995282	92.1384
GOTERM_BP_FAT	GO:0043122~regulation of I-kappaB kinase/NF-kappaB cascade	3	2.58621	0.170364	NM_003270, NM_001456, NM_006875, NM_001110556	95	107	13528	3.99252	1	0.994041	94.6898
GOTERM_BP_FAT	GO:0010647~positive regulation of cell communication	5	4.31034	0.1955	NM_003270, NM_001164617, NM_001164618, NM_001144885, NM_004484, NM_001144887, NM_001456, NM_006875, NM_001110556, NM_001164619	95	329	13528	2.16413	1	0.992223	96.7258
GOTERM_BP_FAT	GO:0010627~regulation of protein kinase cascade	4	3.44828	0.249819	NM_003270, NM_005765, NM_001456, NM_006875, NM_001110556	95	249	13528	2.28755	1	0.992756	98.9088
GOTERM_BP_FAT	GO:0010740~positive regulation of protein kinase cascade	3	2.58621	0.323566	NM_003270, NM_001456, NM_006875, NM_001110556	95	167	13528	2.55808	1	0.995656	99.7854
Annotation Cluster 14	Enrichment Score: 0.6979197084683225
Category	Term	Count	%	PValue	Genes	List Total	Pop Hits	Pop Total	Fold Enrichment	Bonferroni	Benjamini	FDR
GOTERM_BP_FAT	GO:0021954~central nervous system neuron development	3	2.58621	0.0206963	NM_178152, NM_178153, NM_178151, NM_139058, NM_000194	95	32	13528	13.35	1	1	28.0146
GOTERM_BP_FAT	GO:0021953~central nervous system neuron differentiation	3	2.58621	0.0314046	NM_178152, NM_178153, NM_178151, NM_139058, NM_000194	95	40	13528	10.68	1	0.993936	39.4389
GOTERM_BP_FAT	GO:0048812~neuron projection morphogenesis	4	3.44828	0.184651	NM_178152, NM_178153, NM_178151, NM_139058, NM_004006, NM_000194	95	213	13528	2.67418	1	0.993428	95.9585
GOTERM_BP_FAT	GO:0008283~cell proliferation	6	5.17241	0.186397	NM_002893, NM_001448, NM_001144885, NM_139058, NM_001144887, NM_000194, NM_006875	95	436	13528	1.95963	1	0.992922	96.0924
GOTERM_BP_FAT	GO:0000902~cell morphogenesis	5	4.31034	0.234882	NM_178152, NM_178153, NM_178151, NM_001144885, NM_139058, NM_004006, NM_001144887, NM_000194	95	356	13528	2	1	0.993523	98.5123
GOTERM_BP_FAT	GO:0000904~cell morphogenesis involved in differentiation	4	3.44828	0.240532	NM_178152, NM_178153, NM_178151, NM_001144885, NM_139058, NM_001144887, NM_000194	95	244	13528	2.33443	1	0.993151	98.6759
GOTERM_BP_FAT	GO:0048858~cell projection morphogenesis	4	3.44828	0.242385	NM_178152, NM_178153, NM_178151, NM_139058, NM_004006, NM_000194	95	245	13528	2.3249	1	0.992808	98.7258
GOTERM_BP_FAT	GO:0030030~cell projection organization	5	4.31034	0.252985	NM_178152, NM_178153, NM_178151, NM_139058, NM_004006, NM_000194, NM_139289	95	368	13528	1.93478	1	0.991995	98.9789
GOTERM_BP_FAT	GO:0031175~neuron projection development	4	3.44828	0.262913	NM_178152, NM_178153, NM_178151, NM_139058, NM_004006, NM_000194	95	256	13528	2.225	1	0.992409	99.1726
GOTERM_BP_FAT	GO:0032990~cell part morphogenesis	4	3.44828	0.262913	NM_178152, NM_178153, NM_178151, NM_139058, NM_004006, NM_000194	95	256	13528	2.225	1	0.992409	99.1726
GOTERM_BP_FAT	GO:0032989~cellular component morphogenesis	5	4.31034	0.297826	NM_178152, NM_178153, NM_178151, NM_001144885, NM_139058, NM_004006, NM_001144887, NM_000194	95	397	13528	1.79345	1	0.994159	99.6141
GOTERM_BP_FAT	GO:0048666~neuron development	4	3.44828	0.420127	NM_178152, NM_178153, NM_178151, NM_139058, NM_004006, NM_000194	95	339	13528	1.68024	1	0.998169	99.9809
GOTERM_BP_FAT	GO:0048667~cell morphogenesis involved in neuron differentiation	3	2.58621	0.427784	NM_178152, NM_178153, NM_178151, NM_139058, NM_000194	95	209	13528	2.04402	1	0.998034	99.9845
GOTERM_BP_FAT	GO:0030182~neuron differentiation	4	3.44828	0.591063	NM_178152, NM_178153, NM_178151, NM_139058, NM_004006, NM_000194	95	438	13528	1.30046	1	0.99976	99.9999
Annotation Cluster 15	Enrichment Score: 0.6904999966640637
Category	Term	Count	%	PValue	Genes	List Total	Pop Hits	Pop Total	Fold Enrichment	Bonferroni	Benjamini	FDR
SP_PIR_KEYWORDS	neurogenesis	4	3.44828	0.0572432	NM_178152, NM_178153, NM_178151, NM_018476, NM_139058, NM_001001994	116	146	19235	4.54299	1	0.614881	53.7004
SP_PIR_KEYWORDS	differentiation	5	4.31034	0.296133	NM_001159701, NM_001159699, NM_178152, NM_178153, NM_178151, NM_018476, NM_139058, NM_001001994	116	460	19235	1.80238	1	0.961159	98.982
SP_PIR_KEYWORDS	developmental protein	6	5.17241	0.500368	NM_001159701, NM_001159699, NM_178152, NM_178153, NM_178151, NM_018476, NM_139058, NM_021796, NM_001001994	116	779	19235	1.27717	1	0.983168	99.9884
Annotation Cluster 16	Enrichment Score: 0.6875116324016731
Category	Term	Count	%	PValue	Genes	List Total	Pop Hits	Pop Total	Fold Enrichment	Bonferroni	Benjamini	FDR
GOTERM_BP_FAT	GO:0030036~actin cytoskeleton organization	5	4.31034	0.07249	NM_133265, NM_021992, NM_005032, NM_001456, NM_000377, NM_001110556	95	226	13528	3.15044	1	0.991902	69.3571
GOTERM_BP_FAT	GO:0030029~actin filament-based process	5	4.31034	0.0869887	NM_133265, NM_021992, NM_005032, NM_001456, NM_000377, NM_001110556	95	241	13528	2.95436	1	0.992201	76.0787
GOTERM_BP_FAT	GO:0007015~actin filament organization	3	2.58621	0.0893507	NM_005032, NM_001456, NM_000377, NM_001110556	95	72	13528	5.93333	1	0.991166	77.0331
GOTERM_BP_FAT	GO:0007010~cytoskeleton organization	6	5.17241	0.186397	NM_133265, NM_021992, NM_005032, NM_004006, NM_001456, NM_000377, NM_001110556	95	436	13528	1.95963	1	0.992922	96.0924
GOTERM_CC_FAT	GO:0005856~cytoskeleton	10	8.62069	0.422548	NM_178152, NM_178153, NM_021992, NM_178151, NM_001456, NM_139289, NM_000377, NM_001110556, NM_021242, NM_133265, NM_000117, NM_004006, NM_000402	76	1381	12782	1.21784	1	0.869726	99.8933
GOTERM_CC_FAT	GO:0015629~actin cytoskeleton	3	2.58621	0.470604	NM_133265, NM_001456, NM_000377, NM_001110556	76	269	12782	1.87566	1	0.901339	99.9639
SP_PIR_KEYWORDS	cytoskeleton	4	3.44828	0.737242	NM_021992, NM_004006, NM_001456, NM_000377, NM_001110556	116	636	19235	1.04289	1	0.998872	100
Annotation Cluster 17	Enrichment Score: 0.6863078860344956
Category	Term	Count	%	PValue	Genes	List Total	Pop Hits	Pop Total	Fold Enrichment	Bonferroni	Benjamini	FDR
SP_PIR_KEYWORDS	electron transport	3	2.58621	0.12045	NM_004541, NM_001135998, NM_019056, NM_000397	116	100	19235	4.97457	1	0.794625	81.299
GOTERM_BP_FAT	GO:0006091~generation of precursor metabolites and energy	5	4.31034	0.173251	NM_004541, NM_001135998, NM_019056, NM_000291, NM_000397, NM_001183	95	313	13528	2.27476	1	0.993739	94.9729
GOTERM_BP_FAT	GO:0022900~electron transport chain	3	2.58621	0.187791	NM_004541, NM_001135998, NM_019056, NM_000397	95	114	13528	3.74737	1	0.992328	96.1963
GOTERM_BP_FAT	GO:0055114~oxidation reduction	6	5.17241	0.458786	NM_004541, NM_001135998, NM_019056, NM_000240, NM_006406, NM_000402, NM_000397	95	639	13528	1.33709	1	0.998349	99.9936
Annotation Cluster 18	Enrichment Score: 0.6512051132138662
Category	Term	Count	%	PValue	Genes	List Total	Pop Hits	Pop Total	Fold Enrichment	Bonferroni	Benjamini	FDR
GOTERM_BP_FAT	GO:0009100~glycoprotein metabolic process	4	3.44828	0.16576	NM_001711, NM_032121, NM_181673, NM_004615, NM_181672	95	202	13528	2.8198	1	0.994868	94.2071
GOTERM_BP_FAT	GO:0006486~protein amino acid glycosylation	3	2.58621	0.223295	NM_032121, NM_181673, NM_004615, NM_181672	95	128	13528	3.3375	1	0.994267	98.1159
GOTERM_BP_FAT	GO:0043413~biopolymer glycosylation	3	2.58621	0.223295	NM_032121, NM_181673, NM_004615, NM_181672	95	128	13528	3.3375	1	0.994267	98.1159
GOTERM_BP_FAT	GO:0070085~glycosylation	3	2.58621	0.223295	NM_032121, NM_181673, NM_004615, NM_181672	95	128	13528	3.3375	1	0.994267	98.1159
GOTERM_BP_FAT	GO:0009101~glycoprotein biosynthetic process	3	2.58621	0.300508	NM_032121, NM_181673, NM_004615, NM_181672	95	158	13528	2.7038	1	0.99403	99.6366
Annotation Cluster 19	Enrichment Score: 0.6336860436746384
Category	Term	Count	%	PValue	Genes	List Total	Pop Hits	Pop Total	Fold Enrichment	Bonferroni	Benjamini	FDR
GOTERM_CC_FAT	GO:0043232~intracellular non-membrane-bounded organelle	20	17.2414	0.172398	NM_006013, NM_006667, NM_181762, NM_021242, NM_001000, NM_133499, NM_022117, NM_178152, NM_178153, NM_178151, NM_021992, NM_139289, NM_001456, NM_000377, NM_001110556, NM_001007, NM_001080485, NM_133265, NM_000117, NM_001152, NM_014500, NM_004006, NM_006950, NM_003336, NM_000402	76	2596	12782	1.29572	1	0.669342	90.5379
GOTERM_CC_FAT	GO:0043228~non-membrane-bounded organelle	20	17.2414	0.172398	NM_006013, NM_006667, NM_181762, NM_021242, NM_001000, NM_133499, NM_022117, NM_178152, NM_178153, NM_178151, NM_021992, NM_139289, NM_001456, NM_000377, NM_001110556, NM_001007, NM_001080485, NM_133265, NM_000117, NM_001152, NM_014500, NM_004006, NM_006950, NM_003336, NM_000402	76	2596	12782	1.29572	1	0.669342	90.5379
GOTERM_CC_FAT	GO:0005856~cytoskeleton	10	8.62069	0.422548	NM_178152, NM_178153, NM_021992, NM_178151, NM_001456, NM_139289, NM_000377, NM_001110556, NM_021242, NM_133265, NM_000117, NM_004006, NM_000402	76	1381	12782	1.21784	1	0.869726	99.8933
Annotation Cluster 20	Enrichment Score: 0.5959319494746516
Category	Term	Count	%	PValue	Genes	List Total	Pop Hits	Pop Total	Fold Enrichment	Bonferroni	Benjamini	FDR
GOTERM_CC_FAT	GO:0022626~cytosolic ribosome	3	2.58621	0.0818431	NM_001000, NM_006013, NM_001007	76	81	12782	6.22904	1	0.579937	65.4924
KEGG_PATHWAY	hsa03010:Ribosome	3	2.58621	0.137161	NM_001000, NM_006013, NM_001007	39	87	5085	4.49602	0.999808	0.942283	76.9569
GOTERM_BP_FAT	GO:0006414~translational elongation	3	2.58621	0.155666	NM_001000, NM_006013, NM_001007	95	101	13528	4.2297	1	0.9947	93.0018
GOTERM_CC_FAT	GO:0033279~ribosomal subunit	3	2.58621	0.173011	NM_001000, NM_006013, NM_001007	76	128	12782	3.94182	1	0.659835	90.6248
GOTERM_BP_FAT	GO:0006412~translation	5	4.31034	0.198343	NM_006743, NM_001000, NM_006013, NM_001171038, NM_001171039, NM_001007	95	331	13528	2.15106	1	0.991961	96.903
GOTERM_CC_FAT	GO:0044445~cytosolic part	3	2.58621	0.224174	NM_001000, NM_006013, NM_001007	76	152	12782	3.31943	1	0.69725	95.7697
GOTERM_MF_FAT	GO:0003735~structural constituent of ribosome	3	2.58621	0.296484	NM_001000, NM_006013, NM_001007	85	168	12983	2.72752	1	1	99.0312
SP_PIR_KEYWORDS	ribosomal protein	3	2.58621	0.310091	NM_001000, NM_006013, NM_001007	116	188	19235	2.64605	1	0.959427	99.2164
GOTERM_CC_FAT	GO:0005840~ribosome	3	2.58621	0.36054	NM_001000, NM_006013, NM_001007	76	215	12782	2.34676	1	0.840561	99.6196
GOTERM_MF_FAT	GO:0005198~structural molecule activity	6	5.17241	0.391577	NM_001711, NM_199478, NM_000533, NM_001000, NM_001128834, NM_006013, NM_004006, NM_001007	85	634	12983	1.4455	1	1	99.8572
SP_PIR_KEYWORDS	ribonucleoprotein	3	2.58621	0.498925	NM_001000, NM_006013, NM_001007	116	279	19235	1.783	1	0.984425	99.988
GOTERM_CC_FAT	GO:0030529~ribonucleoprotein complex	3	2.58621	0.811027	NM_001000, NM_006013, NM_001007	76	515	12782	0.979714	1	0.993929	100
Annotation Cluster 21	Enrichment Score: 0.5925716018530511
Category	Term	Count	%	PValue	Genes	List Total	Pop Hits	Pop Total	Fold Enrichment	Bonferroni	Benjamini	FDR
GOTERM_BP_FAT	GO:0044271~nitrogen compound biosynthetic process	6	5.17241	0.0758535	NM_001037967, NM_000194, NM_001037968, NM_000032, NM_001171038, NM_004595, NM_001171039, NM_002765, NM_001039091, NM_001183	95	325	13528	2.62892	1	0.988376	71.0578
GOTERM_BP_FAT	GO:0009165~nucleotide biosynthetic process	3	2.58621	0.371556	NM_000194, NM_002765, NM_001039091, NM_001183	95	186	13528	2.29677	1	0.997776	99.9325
GOTERM_BP_FAT	GO:0034654~nucleobase, nucleoside, nucleotide and nucleic acid biosynthetic process	3	2.58621	0.388917	NM_000194, NM_002765, NM_001039091, NM_001183	95	193	13528	2.21347	1	0.998172	99.9565
GOTERM_BP_FAT	GO:0034404~nucleobase, nucleoside and nucleotide biosynthetic process	3	2.58621	0.388917	NM_000194, NM_002765, NM_001039091, NM_001183	95	193	13528	2.21347	1	0.998172	99.9565
Annotation Cluster 22	Enrichment Score: 0.5745936600777813
Category	Term	Count	%	PValue	Genes	List Total	Pop Hits	Pop Total	Fold Enrichment	Bonferroni	Benjamini	FDR
GOTERM_BP_FAT	GO:0008219~cell death	11	9.48276	0.0273559	NM_006986, NM_001005332, NM_000533, NM_001005333, NM_001128834, NM_014061, NM_004089, NM_206915, NM_206917, NM_006875, NM_001636, NM_199478, NM_015975, NM_003334, NM_000194, NM_001183	95	719	13528	2.17858	1	0.999998	35.3354
GOTERM_BP_FAT	GO:0016265~death	11	9.48276	0.0285141	NM_006986, NM_001005332, NM_000533, NM_001005333, NM_001128834, NM_014061, NM_004089, NM_206915, NM_206917, NM_006875, NM_001636, NM_199478, NM_015975, NM_003334, NM_000194, NM_001183	95	724	13528	2.16354	1	0.999034	36.5352
GOTERM_BP_FAT	GO:0012501~programmed cell death	7	6.03448	0.250926	NM_006986, NM_001005332, NM_001005333, NM_014061, NM_015975, NM_004089, NM_206915, NM_206917, NM_006875, NM_001636	95	611	13528	1.63142	1	0.992296	98.9338
SP_PIR_KEYWORDS	Apoptosis	4	3.44828	0.399029	NM_004089, NM_206915, NM_206917, NM_006875, NM_001636	116	381	19235	1.74088	1	0.974357	99.8708
GOTERM_BP_FAT	GO:0006915~apoptosis	6	5.17241	0.407755	NM_006986, NM_001005332, NM_001005333, NM_014061, NM_004089, NM_206915, NM_206917, NM_006875, NM_001636	95	602	13528	1.41927	1	0.998138	99.9734
GOTERM_BP_FAT	GO:0042981~regulation of apoptosis	4	3.44828	0.923805	NM_006986, NM_001005332, NM_001005333, NM_015975, NM_206915, NM_206917, NM_006875	95	804	13528	0.708458	1	1	100
GOTERM_BP_FAT	GO:0043067~regulation of programmed cell death	4	3.44828	0.926914	NM_006986, NM_001005332, NM_001005333, NM_015975, NM_206915, NM_206917, NM_006875	95	812	13528	0.701478	1	1	100
GOTERM_BP_FAT	GO:0010941~regulation of cell death	4	3.44828	0.92805	NM_006986, NM_001005332, NM_001005333, NM_015975, NM_206915, NM_206917, NM_006875	95	815	13528	0.698896	1	1	100
Annotation Cluster 23	Enrichment Score: 0.572945735718678
Category	Term	Count	%	PValue	Genes	List Total	Pop Hits	Pop Total	Fold Enrichment	Bonferroni	Benjamini	FDR
GOTERM_CC_FAT	GO:0005773~vacuole	4	3.44828	0.184101	NM_002294, NM_013995, NM_001122606, NM_001166550, NM_000351, NM_006123, NM_001183, NM_000202	76	252	12782	2.66959	1	0.66405	92.0764
SP_PIR_KEYWORDS	lysosome	3	2.58621	0.223874	NM_002294, NM_013995, NM_001122606, NM_001166550, NM_000351, NM_006123, NM_000202	116	149	19235	3.33864	1	0.927607	96.3511
GOTERM_CC_FAT	GO:0000323~lytic vacuole	3	2.58621	0.352029	NM_002294, NM_013995, NM_001122606, NM_001166550, NM_000351, NM_006123, NM_000202	76	211	12782	2.39124	1	0.838061	99.5514
GOTERM_CC_FAT	GO:0005764~lysosome	3	2.58621	0.352029	NM_002294, NM_013995, NM_001122606, NM_001166550, NM_000351, NM_006123, NM_000202	76	211	12782	2.39124	1	0.838061	99.5514
Annotation Cluster 24	Enrichment Score: 0.5291208612684744
Category	Term	Count	%	PValue	Genes	List Total	Pop Hits	Pop Total	Fold Enrichment	Bonferroni	Benjamini	FDR
GOTERM_CC_FAT	GO:0016021~integral to membrane	37	31.8966	0.149509	NM_000166, NM_002294, NM_006280, NM_001448, NM_006667, NM_001097642, NM_004541, NM_004484, NM_001866, NM_006579, NM_004867, NM_003179, NM_007213, NM_001128834, NM_020665, NM_001122898, NM_002668, NM_001001994, NM_022977, NM_199478, NM_133265, NM_000240, NM_002414, NM_001164617, NM_001164618, NM_005765, NM_019056, NM_000206, NM_001122606, NM_004089, NM_004615, NM_005629, NM_001164619, NM_004458, N…	76	5297	12782	1.17478	1	0.647189	86.7068
GOTERM_CC_FAT	GO:0031224~intrinsic to membrane	38	32.7586	0.156285	NM_000166, NM_002294, NM_006280, NM_001448, NM_006667, NM_001097642, NM_004541, NM_004484, NM_001866, NM_006579, NM_004867, NM_003179, NM_007213, NM_001128834, NM_020665, NM_001122898, NM_002668, NM_001001994, NM_022977, NM_199478, NM_133265, NM_000240, NM_002414, NM_001164617, NM_001164618, NM_005765, NM_019056, NM_000206, NM_001122606, NM_004089, NM_004615, NM_005629, NM_003399, NM_001164619, N…	76	5485	12782	1.16518	1	0.652857	87.968
UP_SEQ_FEATURE	transmembrane region	34	29.3103	0.260489	NM_000166, NM_002294, NM_000206, NM_019056, NM_006280, NM_001122606, NM_006667, NM_004089, NM_004615, NM_005629, NM_004458, NM_001636, NM_001097642, NM_004541, NM_001135998, NM_003270, NM_001866, NM_000351, NM_006579, NM_182607, NM_004867, NM_001183, NM_003179, NM_001289, NM_007213, NM_000533, NM_001128834, NM_001171581, NM_033085, NM_020665, NM_001122898, NM_002668, NM_000397, NM_001142805, NM_0…	116	4911	19113	1.14072	1	1	98.604
SP_PIR_KEYWORDS	transmembrane	34	29.3103	0.273542	NM_000166, NM_002294, NM_000206, NM_019056, NM_006280, NM_001122606, NM_006667, NM_004089, NM_004615, NM_005629, NM_004458, NM_001636, NM_001097642, NM_004541, NM_001135998, NM_003270, NM_001866, NM_000351, NM_006579, NM_182607, NM_004867, NM_001183, NM_003179, NM_001289, NM_007213, NM_000533, NM_001128834, NM_001171581, NM_033085, NM_020665, NM_001122898, NM_002668, NM_000397, NM_001142805, NM_0…	116	4973	19235	1.13369	1	0.953372	98.462
SP_PIR_KEYWORDS	membrane	39	33.6207	0.487652	NM_000166, NM_002294, NM_006280, NM_001448, NM_006667, NM_001097642, NM_004541, NM_004484, NM_001866, NM_006579, NM_004867, NM_003179, NM_007213, NM_001128834, NM_020665, NM_001122898, NM_002668, NM_001001994, NM_022977, NM_199478, NM_000240, NM_002414, NM_001164617, NM_001164618, NM_004006, NM_005765, NM_019056, NM_000206, NM_001122606, NM_004089, NM_004615, NM_005629, NM_003399, NM_001164619, N…	116	6256	19235	1.03372	1	0.98382	99.9839
UP_SEQ_FEATURE	topological domain:Cytoplasmic	18	15.5172	0.823697	NM_000166, NM_000206, NM_002294, NM_006280, NM_001122606, NM_004615, NM_005629, NM_004458, NM_001097642, NM_003270, NM_000351, NM_182607, NM_003179, NM_007213, NM_000533, NM_001128834, NM_020665, NM_001122898, NM_000397, NM_001142805, NM_022977, NM_199478, NM_000240, NM_013995, NM_002414, NM_001170553, NM_005765	116	3374	19113	0.879019	1	1	100
Annotation Cluster 25	Enrichment Score: 0.4840557678341344
Category	Term	Count	%	PValue	Genes	List Total	Pop Hits	Pop Total	Fold Enrichment	Bonferroni	Benjamini	FDR
GOTERM_CC_FAT	GO:0044459~plasma membrane part	17	14.6552	0.211279	NM_000166, NM_000206, NM_001448, NM_004615, NM_005629, NM_001122898, NM_000397, NM_001164619, NM_001142805, NM_001097642, NM_133265, NM_001152, NM_000240, NM_001164617, NM_002414, NM_001164618, NM_006950, NM_004006, NM_004484, NM_005765, NM_006579, NM_000402, NM_133499, NM_003179	76	2203	12782	1.29784	1	0.691039	94.805
GOTERM_CC_FAT	GO:0005887~integral to plasma membrane	9	7.75862	0.396533	NM_000206, NM_001448, NM_004615, NM_001122898, NM_005629, NM_000397, NM_001164619, NM_001142805, NM_001152, NM_002414, NM_001164617, NM_001164618, NM_004484, NM_006579	76	1188	12782	1.27412	1	0.857662	99.8152
GOTERM_CC_FAT	GO:0031226~intrinsic to plasma membrane	9	7.75862	0.421403	NM_000206, NM_001448, NM_004615, NM_001122898, NM_005629, NM_000397, NM_001164619, NM_001142805, NM_001152, NM_002414, NM_001164617, NM_001164618, NM_004484, NM_006579	76	1215	12782	1.24581	1	0.873888	99.8906
Annotation Cluster 26	Enrichment Score: 0.4071451476147122
Category	Term	Count	%	PValue	Genes	List Total	Pop Hits	Pop Total	Fold Enrichment	Bonferroni	Benjamini	FDR
SP_PIR_KEYWORDS	proteoglycan	3	2.58621	0.041447	NM_001711, NM_001164617, NM_001164618, NM_001448, NM_004484, NM_001164619	116	54	19235	9.21216	0.999983	0.518527	42.4762
GOTERM_CC_FAT	GO:0005578~proteinaceous extracellular matrix	4	3.44828	0.289691	NM_001711, NM_003254, NM_001164617, NM_001164618, NM_001448, NM_004484, NM_001164619	76	320	12782	2.1023	1	0.776955	98.591
GOTERM_CC_FAT	GO:0031012~extracellular matrix	4	3.44828	0.32998	NM_001711, NM_003254, NM_001164617, NM_001164618, NM_001448, NM_004484, NM_001164619	76	345	12782	1.94996	1	0.820481	99.3194
GOTERM_CC_FAT	GO:0044421~extracellular region part	6	5.17241	0.673119	NM_001711, NM_003254, NM_001164617, NM_013271, NM_001164618, NM_001448, NM_004484, NM_006406, NM_001164619	76	960	12782	1.05115	1	0.975785	99.9999
GOTERM_CC_FAT	GO:0005615~extracellular space	4	3.44828	0.773595	NM_001164617, NM_013271, NM_001164618, NM_001448, NM_004484, NM_006406, NM_001164619	76	685	12782	0.982098	1	0.991588	100
SP_PIR_KEYWORDS	Secreted	9	7.75862	0.801663	NM_001711, NM_003254, NM_001164617, NM_013271, NM_001164618, NM_001448, NM_004484, NM_000133, NM_006406, NM_021796, NM_017413, NM_001164619	116	1689	19235	0.883582	1	0.999271	100
GOTERM_CC_FAT	GO:0005576~extracellular region	10	8.62069	0.854023	NM_001711, NM_001448, NM_006406, NM_001456, NM_021796, NM_001110556, NM_001164619, NM_003254, NM_001164617, NM_001164618, NM_013271, NM_004484, NM_000133, NM_017413	76	2010	12782	0.836737	1	0.996086	100
Annotation Cluster 27	Enrichment Score: 0.3829489429366043
Category	Term	Count	%	PValue	Genes	List Total	Pop Hits	Pop Total	Fold Enrichment	Bonferroni	Benjamini	FDR
GOTERM_BP_FAT	GO:0030030~cell projection organization	5	4.31034	0.252985	NM_178152, NM_178153, NM_178151, NM_139058, NM_004006, NM_000194, NM_139289	95	368	13528	1.93478	1	0.991995	98.9789
GOTERM_BP_FAT	GO:0051674~localization of cell	4	3.44828	0.359834	NM_178152, NM_133265, NM_178153, NM_178151, NM_139058, NM_139289	95	307	13528	1.85537	1	0.997386	99.9098
GOTERM_BP_FAT	GO:0048870~cell motility	4	3.44828	0.359834	NM_178152, NM_133265, NM_178153, NM_178151, NM_139058, NM_139289	95	307	13528	1.85537	1	0.997386	99.9098
GOTERM_BP_FAT	GO:0016477~cell migration	3	2.58621	0.574845	NM_178152, NM_133265, NM_178153, NM_178151, NM_139058	95	276	13528	1.54783	1	0.999705	99.9999
GOTERM_BP_FAT	GO:0006928~cell motion	4	3.44828	0.646255	NM_178152, NM_133265, NM_178153, NM_178151, NM_139058, NM_139289	95	475	13528	1.19916	1	0.999918	100
Annotation Cluster 28	Enrichment Score: 0.3436339734212636
Category	Term	Count	%	PValue	Genes	List Total	Pop Hits	Pop Total	Fold Enrichment	Bonferroni	Benjamini	FDR
SP_PIR_KEYWORDS	gpi-anchor	3	2.58621	0.173972	NM_001164617, NM_001164618, NM_001448, NM_004484, NM_003399, NM_001164619	116	126	19235	3.94807	1	0.883778	91.7646
GOTERM_CC_FAT	GO:0031225~anchored to membrane	3	2.58621	0.371123	NM_001164617, NM_001164618, NM_001448, NM_004484, NM_003399, NM_001164619	76	220	12782	2.29342	1	0.839085	99.691
UP_SEQ_FEATURE	propeptide:Removed in mature form	3	2.58621	0.401675	NM_001164617, NM_001164618, NM_001448, NM_004484, NM_003399, NM_001164619	116	229	19113	2.15852	1	1	99.9304
SP_PIR_KEYWORDS	lipoprotein	4	3.44828	0.743041	NM_199478, NM_000533, NM_001164617, NM_001128834, NM_001164618, NM_001448, NM_004484, NM_003399, NM_001164619	116	642	19235	1.03314	1	0.99885	100
SP_PIR_KEYWORDS	cell membrane	7	6.03448	0.992991	NM_000166, NM_006986, NM_001005332, NM_002294, NM_001005333, NM_001122606, NM_001448, NM_003399, NM_001164619, NM_001097642, NM_013995, NM_001164617, NM_001164618, NM_004006, NM_004484	116	2194	19235	0.529049	1	1	100
Annotation Cluster 29	Enrichment Score: 0.3124993159656517
Category	Term	Count	%	PValue	Genes	List Total	Pop Hits	Pop Total	Fold Enrichment	Bonferroni	Benjamini	FDR
GOTERM_BP_FAT	GO:0048514~blood vessel morphogenesis	3	2.58621	0.432555	NM_001711, NM_133265, NM_001144885, NM_001144887	95	211	13528	2.02464	1	0.998074	99.9864
GOTERM_BP_FAT	GO:0001568~blood vessel development	3	2.58621	0.510237	NM_001711, NM_133265, NM_001144885, NM_001144887	95	245	13528	1.74367	1	0.999145	99.9987
GOTERM_BP_FAT	GO:0001944~vasculature development	3	2.58621	0.523225	NM_001711, NM_133265, NM_001144885, NM_001144887	95	251	13528	1.70199	1	0.999294	99.9991
Annotation Cluster 30	Enrichment Score: 0.3111581151823901
Category	Term	Count	%	PValue	Genes	List Total	Pop Hits	Pop Total	Fold Enrichment	Bonferroni	Benjamini	FDR
GOTERM_BP_FAT	GO:0007268~synaptic transmission	4	3.44828	0.342692	NM_199478, NM_000240, NM_000533, NM_001128834, NM_006950, NM_004006, NM_133499	95	298	13528	1.91141	1	0.996564	99.8633
GOTERM_BP_FAT	GO:0007267~cell-cell signaling	6	5.17241	0.404976	NM_199478, NM_000166, NM_002351, NM_000240, NM_000533, NM_001128834, NM_006950, NM_004006, NM_001114937, NM_133499, NM_001097642	95	600	13528	1.424	1	0.998321	99.9714
GOTERM_BP_FAT	GO:0019226~transmission of nerve impulse	4	3.44828	0.440467	NM_199478, NM_000240, NM_000533, NM_001128834, NM_006950, NM_004006, NM_133499	95	350	13528	1.62743	1	0.998095	99.9891
GOTERM_BP_FAT	GO:0050877~neurological system process	6	5.17241	0.931365	NM_199478, NM_000240, NM_000533, NM_001128834, NM_006950, NM_004006, NM_000351, NM_133499, NM_004458, NM_022977	95	1210	13528	0.706116	1	1	100
Annotation Cluster 31	Enrichment Score: 0.264938590317233
Category	Term	Count	%	PValue	Genes	List Total	Pop Hits	Pop Total	Fold Enrichment	Bonferroni	Benjamini	FDR
GOTERM_BP_FAT	GO:0045449~regulation of transcription	22	18.9655	0.256878	NM_001012979, NM_173798, NM_152278, NM_004089, NM_002893, NM_024863, NM_139058, NM_001183, NM_016267, NM_022117, NM_001006935, NM_006986, NM_001005332, NM_080390, NM_001005333, NM_001144885, NM_001144887, NM_005634, NM_001456, NM_003413, NM_001110556, NM_198465, NM_001006937, NM_001080485, NM_014500, NM_015975, NM_004006, NM_006521	95	2601	13528	1.20446	1	0.99202	99.0594
SP_PIR_KEYWORDS	transcription regulation	15	12.931	0.324576	NM_001012979, NM_173798, NM_001006935, NM_152278, NM_080390, NM_005634, NM_003413, NM_001006937, NM_001080485, NM_002893, NM_024863, NM_014500, NM_015975, NM_139058, NM_006521, NM_022117, NM_016267	116	2026	19235	1.22768	1	0.962317	99.4061
SP_PIR_KEYWORDS	nucleus	29	25	0.329168	NM_001012979, NM_001080425, NM_152278, NM_018476, NM_003491, NM_032621, NM_001168400, NM_004538, NM_001168401, NM_021963, NM_021242, NM_002893, NM_024863, NM_139058, NM_001127688, NM_022117, NM_016267, NM_001159701, NM_001006935, NM_001159699, NM_080390, NM_181673, NM_001144885, NM_005634, NM_001144887, NM_206915, NM_003413, NM_206917, NM_004651, NM_012317, NM_181672, NM_001006937, NM_006743, NM_…	116	4283	19235	1.12275	1	0.960494	99.4567
SP_PIR_KEYWORDS	Transcription	15	12.931	0.355043	NM_001012979, NM_173798, NM_001006935, NM_152278, NM_080390, NM_005634, NM_003413, NM_001006937, NM_001080485, NM_002893, NM_024863, NM_014500, NM_015975, NM_139058, NM_006521, NM_022117, NM_016267	116	2071	19235	1.20101	1	0.964594	99.675
GOTERM_BP_FAT	GO:0006350~transcription	15	12.931	0.611791	NM_001012979, NM_173798, NM_001006935, NM_152278, NM_080390, NM_005634, NM_003413, NM_001006937, NM_001080485, NM_002893, NM_024863, NM_014500, NM_015975, NM_139058, NM_006521, NM_022117, NM_016267	95	2101	13528	1.01666	1	0.999839	100
GOTERM_MF_FAT	GO:0030528~transcription regulator activity	10	8.62069	0.655929	NM_006986, NM_001005332, NM_001005333, NM_001144885, NM_001144887, NM_004089, NM_198465, NM_002893, NM_014500, NM_015975, NM_139058, NM_006521, NM_016267	85	1512	12983	1.01019	1	0.999999	99.9999
GOTERM_BP_FAT	GO:0006355~regulation of transcription, DNA-dependent	11	9.48276	0.803987	NM_006986, NM_001005332, NM_001005333, NM_001144885, NM_004089, NM_001144887, NM_003413, NM_001080485, NM_002893, NM_014500, NM_015975, NM_139058, NM_006521, NM_016267	95	1773	13528	0.883474	1	0.999998	100
GOTERM_BP_FAT	GO:0051252~regulation of RNA metabolic process	11	9.48276	0.82592	NM_006986, NM_001005332, NM_001005333, NM_001144885, NM_004089, NM_001144887, NM_003413, NM_001080485, NM_002893, NM_014500, NM_015975, NM_139058, NM_006521, NM_016267	95	1813	13528	0.863982	1	0.999999	100
GOTERM_MF_FAT	GO:0003700~transcription factor activity	5	4.31034	0.88469	NM_001144885, NM_139058, NM_004089, NM_001144887, NM_006521, NM_198465	85	975	12983	0.783288	1	1	100
GOTERM_MF_FAT	GO:0003677~DNA binding	10	8.62069	0.975966	NM_001080485, NM_015975, NM_001144885, NM_139058, NM_004089, NM_005634, NM_001144887, NM_003413, NM_006521, NM_198465, NM_022117	85	2331	12983	0.65526	1	1	100
Annotation Cluster 32	Enrichment Score: 0.22023055861621801
Category	Term	Count	%	PValue	Genes	List Total	Pop Hits	Pop Total	Fold Enrichment	Bonferroni	Benjamini	FDR
GOTERM_CC_FAT	GO:0005856~cytoskeleton	10	8.62069	0.422548	NM_178152, NM_178153, NM_021992, NM_178151, NM_001456, NM_139289, NM_000377, NM_001110556, NM_021242, NM_133265, NM_000117, NM_004006, NM_000402	76	1381	12782	1.21784	1	0.869726	99.8933
GOTERM_CC_FAT	GO:0015630~microtubule cytoskeleton	4	3.44828	0.630816	NM_178152, NM_178153, NM_000117, NM_178151, NM_000402, NM_021242	76	549	12782	1.22539	1	0.965747	99.9996
GOTERM_CC_FAT	GO:0044430~cytoskeletal part	5	4.31034	0.819463	NM_178152, NM_133265, NM_178153, NM_000117, NM_178151, NM_000402, NM_021242	76	952	12782	0.88332	1	0.994271	100
Annotation Cluster 33	Enrichment Score: 0.2031508099595101
Category	Term	Count	%	PValue	Genes	List Total	Pop Hits	Pop Total	Fold Enrichment	Bonferroni	Benjamini	FDR
GOTERM_BP_FAT	GO:0006508~proteolysis	9	7.75862	0.451448	NM_013271, NM_003334, NM_000133, NM_005765, NM_020665, NM_004651, NM_003336, NM_003399, NM_181762, NM_014289	95	1054	13528	1.21594	1	0.998226	99.992
GOTERM_MF_FAT	GO:0070011~peptidase activity, acting on L-amino acid peptides	5	4.31034	0.477463	NM_000133, NM_020665, NM_004651, NM_003399, NM_014289	85	549	12983	1.39109	1	1	99.9808
GOTERM_MF_FAT	GO:0008233~peptidase activity	5	4.31034	0.512544	NM_000133, NM_020665, NM_004651, NM_003399, NM_014289	85	574	12983	1.3305	1	1	99.9923
GOTERM_MF_FAT	GO:0004175~endopeptidase activity	3	2.58621	0.702687	NM_000133, NM_004651, NM_014289	85	375	12983	1.22193	1	0.999998	100
SP_PIR_KEYWORDS	Protease	3	2.58621	0.789153	NM_000133, NM_004651, NM_003399	116	484	19235	1.0278	1	0.999345	100
SP_PIR_KEYWORDS	hydrolase	5	4.31034	0.986038	NM_001166550, NM_000133, NM_000351, NM_004651, NM_006123, NM_003399, NM_000202	116	1555	19235	0.53318	1	1	100
Annotation Cluster 34	Enrichment Score: 0.19792689348317866
Category	Term	Count	%	PValue	Genes	List Total	Pop Hits	Pop Total	Fold Enrichment	Bonferroni	Benjamini	FDR
GOTERM_BP_FAT	GO:0019725~cellular homeostasis	5	4.31034	0.407008	NM_199478, NM_000533, NM_001128834, NM_152869, NM_001037967, NM_004006, NM_001037968, NM_000032, NM_006406, NM_004683	95	466	13528	1.5279	1	0.998254	99.9729
GOTERM_BP_FAT	GO:0042592~homeostatic process	7	6.03448	0.423456	NM_199478, NM_003254, NM_000533, NM_001128834, NM_152869, NM_001037967, NM_004006, NM_001037968, NM_000032, NM_006406, NM_000402, NM_004683	95	751	13528	1.3273	1	0.998152	99.9826
GOTERM_BP_FAT	GO:0006873~cellular ion homeostasis	3	2.58621	0.737763	NM_199478, NM_000533, NM_001128834, NM_152869, NM_001037967, NM_001037968, NM_000032, NM_004683	95	374	13528	1.14225	1	0.999991	100
GOTERM_BP_FAT	GO:0055082~cellular chemical homeostasis	3	2.58621	0.745786	NM_199478, NM_000533, NM_001128834, NM_152869, NM_001037967, NM_001037968, NM_000032, NM_004683	95	380	13528	1.12421	1	0.999991	100
GOTERM_BP_FAT	GO:0050801~ion homeostasis	3	2.58621	0.781689	NM_199478, NM_000533, NM_001128834, NM_152869, NM_001037967, NM_001037968, NM_000032, NM_004683	95	409	13528	1.0445	1	0.999997	100
GOTERM_BP_FAT	GO:0048878~chemical homeostasis	3	2.58621	0.875916	NM_199478, NM_000533, NM_001128834, NM_152869, NM_001037967, NM_001037968, NM_000032, NM_004683	95	512	13528	0.834375	1	1	100
Annotation Cluster 35	Enrichment Score: 0.19724045685787733
Category	Term	Count	%	PValue	Genes	List Total	Pop Hits	Pop Total	Fold Enrichment	Bonferroni	Benjamini	FDR
SP_PIR_KEYWORDS	transferase	12	10.3448	0.211196	NM_181673, NM_000291, NM_001037967, NM_003491, NM_001037968, NM_000032, NM_006875, NM_181672, NM_002765, NM_001039091, NM_002970, NM_198465, NM_006201, NM_000194, NM_001171038, NM_001171039, NM_004595	116	1394	19235	1.42742	1	0.92271	95.491
SMART	SM00220:S_TKc	3	2.58621	0.295591	NM_006201, NM_006875, NM_198465	39	259	9079	2.69647	1	0.999813	96.525
UP_SEQ_FEATURE	binding site:ATP	5	4.31034	0.412043	NM_000291, NM_006201, NM_006875, NM_002765, NM_001039091, NM_198465	116	542	19113	1.51999	1	1	99.9457
GOTERM_BP_FAT	GO:0016310~phosphorylation	7	6.03448	0.484342	NM_004541, NM_000291, NM_006201, NM_006406, NM_006875, NM_001183, NM_198465	95	800	13528	1.246	1	0.99876	99.997
INTERPRO	IPR002290:Serine/threonine protein kinase	3	2.58621	0.492689	NM_006201, NM_006875, NM_198465	107	259	16659	1.80338	1	1	99.984
SP_PIR_KEYWORDS	atp-binding	9	7.75862	0.541968	NM_000291, NM_003334, NM_006201, NM_006875, NM_003336, NM_002765, NM_181762, NM_004458, NM_001039091, NM_001183, NM_198465, NM_022977	116	1326	19235	1.12547	1	0.987678	99.9963
GOTERM_MF_FAT	GO:0030554~adenyl nucleotide binding	11	9.48276	0.577317	NM_000291, NM_006875, NM_181762, NM_000397, NM_002765, NM_001039091, NM_004458, NM_198465, NM_022977, NM_006950, NM_006201, NM_003334, NM_003336, NM_133499, NM_001183	85	1577	12983	1.06541	1	1	99.9988
SP_PIR_KEYWORDS	kinase	5	4.31034	0.592828	NM_000291, NM_006201, NM_006875, NM_002765, NM_001039091, NM_198465	116	688	19235	1.20508	1	0.992158	99.9992
GOTERM_MF_FAT	GO:0001883~purine nucleoside binding	11	9.48276	0.597411	NM_000291, NM_006875, NM_181762, NM_000397, NM_002765, NM_001039091, NM_004458, NM_198465, NM_022977, NM_006950, NM_006201, NM_003334, NM_003336, NM_133499, NM_001183	85	1601	12983	1.04944	1	1	99.9994
GOTERM_MF_FAT	GO:0001882~nucleoside binding	11	9.48276	0.606482	NM_000291, NM_006875, NM_181762, NM_000397, NM_002765, NM_001039091, NM_004458, NM_198465, NM_022977, NM_006950, NM_006201, NM_003334, NM_003336, NM_133499, NM_001183	85	1612	12983	1.04228	1	1	99.9995
GOTERM_MF_FAT	GO:0005524~ATP binding	10	8.62069	0.627257	NM_000291, NM_006875, NM_181762, NM_002765, NM_001039091, NM_004458, NM_198465, NM_022977, NM_006950, NM_006201, NM_003334, NM_003336, NM_133499, NM_001183	85	1477	12983	1.03413	1	1	99.9998
GOTERM_MF_FAT	GO:0032559~adenyl ribonucleotide binding	10	8.62069	0.643787	NM_000291, NM_006875, NM_181762, NM_002765, NM_001039091, NM_004458, NM_198465, NM_022977, NM_006950, NM_006201, NM_003334, NM_003336, NM_133499, NM_001183	85	1497	12983	1.02032	1	1	99.9999
INTERPRO	IPR008271:Serine/threonine protein kinase, active site	3	2.58621	0.662162	NM_006201, NM_006875, NM_198465	107	354	16659	1.31942	1	1	99.9999
SP_PIR_KEYWORDS	serine/threonine-protein kinase	3	2.58621	0.667883	NM_006201, NM_006875, NM_198465	116	381	19235	1.30566	1	0.997051	99.9999
INTERPRO	IPR017442:Serine/threonine protein kinase-related	3	2.58621	0.669705	NM_006201, NM_006875, NM_198465	107	359	16659	1.30104	1	1	99.9999
GOTERM_BP_FAT	GO:0006796~phosphate metabolic process	7	6.03448	0.677541	NM_004541, NM_000291, NM_006201, NM_006406, NM_006875, NM_001183, NM_198465	95	973	13528	1.02446	1	0.999953	100
GOTERM_BP_FAT	GO:0006793~phosphorus metabolic process	7	6.03448	0.677541	NM_004541, NM_000291, NM_006201, NM_006406, NM_006875, NM_001183, NM_198465	95	973	13528	1.02446	1	0.999953	100
UP_SEQ_FEATURE	nucleotide phosphate-binding region:ATP	6	5.17241	0.692984	NM_000291, NM_003334, NM_006201, NM_006875, NM_002765, NM_001039091, NM_198465	116	962	19113	1.02765	1	1	100
GOTERM_MF_FAT	GO:0000166~nucleotide binding	14	12.069	0.713927	NM_000291, NM_006875, NM_002765, NM_181762, NM_000397, NM_004458, NM_001039091, NM_198465, NM_022977, NM_006743, NM_014500, NM_006950, NM_006201, NM_003334, NM_003336, NM_000402, NM_133499, NM_001183	85	2245	12983	0.952506	1	0.999998	100
UP_SEQ_FEATURE	active site:Proton acceptor	4	3.44828	0.761834	NM_006201, NM_006875, NM_000402, NM_198465	116	658	19113	1.00162	1	1	100
GOTERM_MF_FAT	GO:0004674~protein serine/threonine kinase activity	3	2.58621	0.771989	NM_006201, NM_006875, NM_198465	85	430	12983	1.06564	1	0.999999	100
UP_SEQ_FEATURE	domain:Protein kinase	3	2.58621	0.777327	NM_006201, NM_006875, NM_198465	116	469	19113	1.05395	1	1	100
INTERPRO	IPR017441:Protein kinase, ATP binding site	3	2.58621	0.789774	NM_006201, NM_006875, NM_198465	107	455	16659	1.02654	1	1	100
SP_PIR_KEYWORDS	nucleotide-binding	9	7.75862	0.800066	NM_000291, NM_003334, NM_006201, NM_006875, NM_003336, NM_002765, NM_181762, NM_004458, NM_001039091, NM_001183, NM_198465, NM_022977	116	1686	19235	0.885155	1	0.999334	100
INTERPRO	IPR000719:Protein kinase, core	3	2.58621	0.810331	NM_006201, NM_006875, NM_198465	107	476	16659	0.98125	1	1	100
GOTERM_MF_FAT	GO:0017076~purine nucleotide binding	11	9.48276	0.813608	NM_000291, NM_006875, NM_181762, NM_000397, NM_002765, NM_001039091, NM_004458, NM_198465, NM_022977, NM_006950, NM_006201, NM_003334, NM_003336, NM_133499, NM_001183	85	1918	12983	0.875992	1	0.999999	100
GOTERM_BP_FAT	GO:0006468~protein amino acid phosphorylation	4	3.44828	0.848829	NM_006201, NM_006406, NM_006875, NM_198465	95	667	13528	0.853973	1	1	100
GOTERM_MF_FAT	GO:0032553~ribonucleotide binding	10	8.62069	0.85746	NM_000291, NM_006875, NM_181762, NM_002765, NM_001039091, NM_004458, NM_198465, NM_022977, NM_006950, NM_006201, NM_003334, NM_003336, NM_133499, NM_001183	85	1836	12983	0.831924	1	1	100
GOTERM_MF_FAT	GO:0032555~purine ribonucleotide binding	10	8.62069	0.85746	NM_000291, NM_006875, NM_181762, NM_002765, NM_001039091, NM_004458, NM_198465, NM_022977, NM_006950, NM_006201, NM_003334, NM_003336, NM_133499, NM_001183	85	1836	12983	0.831924	1	1	100
GOTERM_MF_FAT	GO:0004672~protein kinase activity	3	2.58621	0.908491	NM_006201, NM_006875, NM_198465	85	606	12983	0.756144	1	1	100
Annotation Cluster 36	Enrichment Score: 0.1928247590796082
Category	Term	Count	%	PValue	Genes	List Total	Pop Hits	Pop Total	Fold Enrichment	Bonferroni	Benjamini	FDR
GOTERM_MF_FAT	GO:0042802~identical protein binding	5	4.31034	0.599667	NM_006986, NM_001005332, NM_001005333, NM_000194, NM_001456, NM_000377, NM_000402, NM_001110556	85	640	12983	1.19329	1	1	99.9994
GOTERM_MF_FAT	GO:0042803~protein homodimerization activity	3	2.58621	0.64051	NM_000194, NM_001456, NM_000402, NM_001110556	85	334	12983	1.37193	1	1	99.9999
GOTERM_MF_FAT	GO:0046983~protein dimerization activity	4	3.44828	0.687211	NM_000194, NM_001456, NM_000402, NM_001110556, NM_000397	85	542	12983	1.12724	1	0.999998	100
Annotation Cluster 37	Enrichment Score: 0.18497916483188712
Category	Term	Count	%	PValue	Genes	List Total	Pop Hits	Pop Total	Fold Enrichment	Bonferroni	Benjamini	FDR
SP_PIR_KEYWORDS	signal	22	18.9655	0.38514	NM_001711, NM_002294, NM_000206, NM_006280, NM_001122606, NM_001448, NM_006406, NM_003399, NM_021796, NM_001164619, NM_000202, NM_144967, NM_003254, NM_013271, NM_004484, NM_001166550, NM_000351, NM_017413, NM_001183, NM_182607, NM_020665, NM_006123, NM_001122898, NM_032121, NM_013995, NM_001164617, NM_002414, NM_001164618, NM_001170553, NM_000133, NM_005765	116	3250	19235	1.12247	1	0.972651	99.8259
UP_SEQ_FEATURE	signal peptide	22	18.9655	0.397134	NM_001711, NM_002294, NM_000206, NM_006280, NM_001122606, NM_001448, NM_006406, NM_003399, NM_021796, NM_001164619, NM_000202, NM_144967, NM_003254, NM_013271, NM_004484, NM_001166550, NM_000351, NM_017413, NM_001183, NM_182607, NM_020665, NM_006123, NM_001122898, NM_032121, NM_013995, NM_001164617, NM_002414, NM_001164618, NM_001170553, NM_000133, NM_005765	116	3250	19113	1.11535	1	1	99.9226
SP_PIR_KEYWORDS	Secreted	9	7.75862	0.801663	NM_001711, NM_003254, NM_001164617, NM_013271, NM_001164618, NM_001448, NM_004484, NM_000133, NM_006406, NM_021796, NM_017413, NM_001164619	116	1689	19235	0.883582	1	0.999271	100
SP_PIR_KEYWORDS	glycoprotein	23	19.8276	0.833128	NM_001711, NM_002294, NM_000206, NM_001122606, NM_001448, NM_004615, NM_003399, NM_005629, NM_001164619, NM_000202, NM_003254, NM_003270, NM_004484, NM_001166550, NM_000351, NM_133499, NM_001183, NM_182607, NM_004867, NM_003179, NM_001171581, NM_020665, NM_002668, NM_006123, NM_001122898, NM_000397, NM_001142805, NM_001001994, NM_013995, NM_001164617, NM_002414, NM_001164618, NM_006950, NM_000133…	116	4318	19235	0.883241	1	0.99956	100
GOTERM_CC_FAT	GO:0005576~extracellular region	10	8.62069	0.854023	NM_001711, NM_001448, NM_006406, NM_001456, NM_021796, NM_001110556, NM_001164619, NM_003254, NM_001164617, NM_001164618, NM_013271, NM_004484, NM_000133, NM_017413	76	2010	12782	0.836737	1	0.996086	100
UP_SEQ_FEATURE	glycosylation site:N-linked (GlcNAc...)	21	18.1034	0.890012	NM_001711, NM_002294, NM_000206, NM_001122606, NM_001448, NM_004615, NM_005629, NM_003399, NM_001164619, NM_000202, NM_003254, NM_003270, NM_004484, NM_001166550, NM_000351, NM_001183, NM_182607, NM_004867, NM_003179, NM_001171581, NM_020665, NM_002668, NM_006123, NM_000397, NM_001142805, NM_001001994, NM_013995, NM_001164617, NM_001164618, NM_001170553, NM_000133	116	4129	19113	0.838002	1	1	100
Annotation Cluster 38	Enrichment Score: 0.17588477122846588
Category	Term	Count	%	PValue	Genes	List Total	Pop Hits	Pop Total	Fold Enrichment	Bonferroni	Benjamini	FDR
GOTERM_MF_FAT	GO:0005083~small GTPase regulator activity	3	2.58621	0.532241	NM_001493, NM_000377, NM_198465	85	274	12983	1.67235	1	1	99.9955
GOTERM_MF_FAT	GO:0030695~GTPase regulator activity	3	2.58621	0.741147	NM_001493, NM_000377, NM_198465	85	404	12983	1.13422	1	0.999999	100
GOTERM_MF_FAT	GO:0060589~nucleoside-triphosphatase regulator activity	3	2.58621	0.7522	NM_001493, NM_000377, NM_198465	85	413	12983	1.1095	1	0.999998	100
Annotation Cluster 39	Enrichment Score: 0.15895449757894062
Category	Term	Count	%	PValue	Genes	List Total	Pop Hits	Pop Total	Fold Enrichment	Bonferroni	Benjamini	FDR
GOTERM_BP_FAT	GO:0006811~ion transport	6	5.17241	0.623559	NM_001289, NM_007213, NM_002668, NM_005629, NM_000397, NM_001183, NM_001142805	95	768	13528	1.1125	1	0.999868	100
SP_PIR_KEYWORDS	ion transport	4	3.44828	0.675878	NM_001289, NM_005629, NM_000397, NM_001183, NM_001142805	116	578	19235	1.14754	1	0.997079	100
SP_PIR_KEYWORDS	transport	9	7.75862	0.79139	NM_004541, NM_001135998, NM_001289, NM_019056, NM_001152, NM_007213, NM_005629, NM_000397, NM_001183, NM_001142805, NM_001636	116	1670	19235	0.893635	1	0.999289	100
Annotation Cluster 40	Enrichment Score: 0.15124428596308753
Category	Term	Count	%	PValue	Genes	List Total	Pop Hits	Pop Total	Fold Enrichment	Bonferroni	Benjamini	FDR
GOTERM_BP_FAT	GO:0008104~protein localization	8	6.89655	0.415032	NM_006280, NM_007213, NM_021992, NM_004006, NM_001493, NM_139289, NM_001456, NM_001110556, NM_001183	95	882	13528	1.29161	1	0.998122	99.9781
GOTERM_BP_FAT	GO:0046907~intracellular transport	5	4.31034	0.67591	NM_006280, NM_001456, NM_000377, NM_001110556, NM_001183, NM_001636	95	657	13528	1.08371	1	0.999955	100
GOTERM_BP_FAT	GO:0034613~cellular protein localization	3	2.58621	0.783996	NM_006280, NM_001456, NM_001110556, NM_001183	95	411	13528	1.03942	1	0.999997	100
GOTERM_BP_FAT	GO:0070727~cellular macromolecule localization	3	2.58621	0.787416	NM_006280, NM_001456, NM_001110556, NM_001183	95	414	13528	1.03188	1	0.999997	100
GOTERM_BP_FAT	GO:0045184~establishment of protein localization	5	4.31034	0.789191	NM_006280, NM_007213, NM_001493, NM_001456, NM_001110556, NM_001183	95	769	13528	0.925878	1	0.999997	100
GOTERM_BP_FAT	GO:0015031~protein transport	4	3.44828	0.90545	NM_006280, NM_007213, NM_001493, NM_001183	95	762	13528	0.747507	1	1	100
Annotation Cluster 41	Enrichment Score: 0.09989918507479008
Category	Term	Count	%	PValue	Genes	List Total	Pop Hits	Pop Total	Fold Enrichment	Bonferroni	Benjamini	FDR
GOTERM_BP_FAT	GO:0010605~negative regulation of macromolecule metabolic process	7	6.03448	0.402102	NM_006743, NM_003254, NM_002893, NM_015975, NM_001456, NM_000402, NM_001110556, NM_022117	95	734	13528	1.35804	1	0.998359	99.9692
GOTERM_CC_FAT	GO:0031981~nuclear lumen	7	6.03448	0.867243	NM_001080485, NM_002893, NM_181673, NM_014500, NM_015975, NM_006667, NM_181672, NM_022117	76	1450	12782	0.811924	1	0.996756	100
GOTERM_BP_FAT	GO:0045934~negative regulation of nucleobase, nucleoside, nucleotide and nucleic acid metabolic process	3	2.58621	0.875916	NM_002893, NM_015975, NM_022117	95	512	13528	0.834375	1	1	100
GOTERM_BP_FAT	GO:0051172~negative regulation of nitrogen compound metabolic process	3	2.58621	0.880734	NM_002893, NM_015975, NM_022117	95	519	13528	0.823121	1	1	100
GOTERM_BP_FAT	GO:0010558~negative regulation of macromolecule biosynthetic process	3	2.58621	0.898344	NM_002893, NM_015975, NM_022117	95	547	13528	0.780987	1	1	100
GOTERM_BP_FAT	GO:0031327~negative regulation of cellular biosynthetic process	3	2.58621	0.906222	NM_002893, NM_015975, NM_022117	95	561	13528	0.761497	1	1	100
GOTERM_BP_FAT	GO:0009890~negative regulation of biosynthetic process	3	2.58621	0.912522	NM_002893, NM_015975, NM_022117	95	573	13528	0.74555	1	1	100
Annotation Cluster 42	Enrichment Score: 0.09444567706672821
Category	Term	Count	%	PValue	Genes	List Total	Pop Hits	Pop Total	Fold Enrichment	Bonferroni	Benjamini	FDR
GOTERM_CC_FAT	GO:0043233~organelle lumen	10	8.62069	0.758921	NM_181673, NM_006667, NM_001037967, NM_000032, NM_001037968, NM_181672, NM_001080485, NM_003254, NM_002893, NM_001152, NM_014500, NM_015975, NM_022117	76	1820	12782	0.924089	1	0.990474	100
GOTERM_CC_FAT	GO:0031974~membrane-enclosed lumen	10	8.62069	0.779588	NM_181673, NM_006667, NM_001037967, NM_000032, NM_001037968, NM_181672, NM_001080485, NM_003254, NM_002893, NM_001152, NM_014500, NM_015975, NM_022117	76	1856	12782	0.906165	1	0.991643	100
GOTERM_CC_FAT	GO:0005730~nucleolus	4	3.44828	0.784588	NM_001080485, NM_014500, NM_006667, NM_022117	76	698	12782	0.963806	1	0.991595	100
GOTERM_CC_FAT	GO:0070013~intracellular organelle lumen	9	7.75862	0.837389	NM_001080485, NM_002893, NM_001152, NM_181673, NM_014500, NM_015975, NM_001037967, NM_006667, NM_001037968, NM_000032, NM_181672, NM_022117	76	1779	12782	0.850848	1	0.995453	100
GOTERM_CC_FAT	GO:0031981~nuclear lumen	7	6.03448	0.867243	NM_001080485, NM_002893, NM_181673, NM_014500, NM_015975, NM_006667, NM_181672, NM_022117	76	1450	12782	0.811924	1	0.996756	100
Annotation Cluster 43	Enrichment Score: 0.09140979503522882
Category	Term	Count	%	PValue	Genes	List Total	Pop Hits	Pop Total	Fold Enrichment	Bonferroni	Benjamini	FDR
GOTERM_BP_FAT	GO:0006357~regulation of transcription from RNA polymerase II promoter	7	6.03448	0.393299	NM_006986, NM_002893, NM_001005332, NM_001005333, NM_014500, NM_015975, NM_001144885, NM_001144887, NM_003413, NM_006521	95	727	13528	1.37111	1	0.998186	99.9612
GOTERM_BP_FAT	GO:0051173~positive regulation of nitrogen compound metabolic process	4	3.44828	0.83137	NM_001144885, NM_001144887, NM_000194, NM_003413, NM_006521	95	644	13528	0.884472	1	0.999999	100
GOTERM_BP_FAT	GO:0010557~positive regulation of macromolecule biosynthetic process	4	3.44828	0.83916	NM_001144885, NM_001144887, NM_003413, NM_006521, NM_001007	95	654	13528	0.870948	1	0.999999	100
GOTERM_BP_FAT	GO:0031328~positive regulation of cellular biosynthetic process	4	3.44828	0.861392	NM_001144885, NM_001144887, NM_003413, NM_006521, NM_001007	95	685	13528	0.831533	1	1	100
GOTERM_BP_FAT	GO:0009891~positive regulation of biosynthetic process	4	3.44828	0.867974	NM_001144885, NM_001144887, NM_003413, NM_006521, NM_001007	95	695	13528	0.819568	1	1	100
GOTERM_BP_FAT	GO:0045941~positive regulation of transcription	3	2.58621	0.907835	NM_001144885, NM_001144887, NM_003413, NM_006521	95	564	13528	0.757447	1	1	100
GOTERM_BP_FAT	GO:0010628~positive regulation of gene expression	3	2.58621	0.916502	NM_001144885, NM_001144887, NM_003413, NM_006521	95	581	13528	0.735284	1	1	100
GOTERM_BP_FAT	GO:0045935~positive regulation of nucleobase, nucleoside, nucleotide and nucleic acid metabolic process	3	2.58621	0.935161	NM_001144885, NM_001144887, NM_003413, NM_006521	95	624	13528	0.684615	1	1	100
GOTERM_BP_FAT	GO:0010604~positive regulation of macromolecule metabolic process	4	3.44828	0.942356	NM_001144885, NM_001144887, NM_003413, NM_006521, NM_001007	95	857	13528	0.664644	1	1	100
Annotation Cluster 44	Enrichment Score: 0.0523722871593114
Category	Term	Count	%	PValue	Genes	List Total	Pop Hits	Pop Total	Fold Enrichment	Bonferroni	Benjamini	FDR
GOTERM_MF_FAT	GO:0005509~calcium ion binding	8	6.89655	0.384547	NM_006280, NM_152869, NM_005032, NM_004006, NM_001166550, NM_000133, NM_000351, NM_006123, NM_000202, NM_003179, NM_004683	85	919	12983	1.32963	1	1	99.8339
SP_PIR_KEYWORDS	metal-binding	13	11.2069	0.953739	NM_001159701, NM_173798, NM_001159699, NM_206915, NM_003413, NM_206917, NM_003399, NM_006123, NM_000397, NM_002765, NM_001039091, NM_000202, NM_001080485, NM_003254, NM_004006, NM_000351, NM_001166550, NM_000194	116	2972	19235	0.725318	1	0.999997	100
GOTERM_MF_FAT	GO:0043167~ion binding	21	18.1034	0.970855	NM_173798, NM_006280, NM_006667, NM_005629, NM_003399, NM_004458, NM_000202, NM_004683, NM_005032, NM_001166550, NM_000351, NM_000194, NM_003179, NM_001159701, NM_001159699, NM_001289, NM_152869, NM_206915, NM_003413, NM_206917, NM_006123, NM_002765, NM_000397, NM_001039091, NM_001142805, NM_022977, NM_001080485, NM_004006, NM_000133	85	4241	12983	0.756323	1	1	100
GOTERM_MF_FAT	GO:0046872~metal ion binding	20	17.2414	0.976996	NM_173798, NM_006280, NM_006667, NM_005629, NM_003399, NM_004458, NM_000202, NM_004683, NM_005032, NM_001166550, NM_000351, NM_000194, NM_003179, NM_001159701, NM_001159699, NM_152869, NM_206915, NM_003413, NM_206917, NM_006123, NM_002765, NM_000397, NM_001039091, NM_001142805, NM_022977, NM_001080485, NM_004006, NM_000133	85	4140	12983	0.73788	1	1	100
GOTERM_MF_FAT	GO:0043169~cation binding	20	17.2414	0.979951	NM_173798, NM_006280, NM_006667, NM_005629, NM_003399, NM_004458, NM_000202, NM_004683, NM_005032, NM_001166550, NM_000351, NM_000194, NM_003179, NM_001159701, NM_001159699, NM_152869, NM_206915, NM_003413, NM_206917, NM_006123, NM_002765, NM_000397, NM_001039091, NM_001142805, NM_022977, NM_001080485, NM_004006, NM_000133	85	4179	12983	0.730994	1	1	100
SP_PIR_KEYWORDS	zinc-finger	5	4.31034	0.993564	NM_001159701, NM_173798, NM_001159699, NM_001080485, NM_004006, NM_003413	116	1718	19235	0.482593	1	1	100
SP_PIR_KEYWORDS	zinc	6	5.17241	0.997714	NM_001159701, NM_173798, NM_001159699, NM_003254, NM_001080485, NM_004006, NM_003413	116	2189	19235	0.454506	1	1	100
GOTERM_MF_FAT	GO:0046914~transition metal ion binding	8	6.89655	0.999656	NM_001159701, NM_173798, NM_001159699, NM_001080485, NM_006667, NM_004006, NM_003413, NM_003399, NM_000397	85	2785	12983	0.438754	1	1	100
GOTERM_MF_FAT	GO:0008270~zinc ion binding	5	4.31034	0.999922	NM_001159701, NM_173798, NM_001159699, NM_001080485, NM_004006, NM_003413	85	2311	12983	0.330466	1	1	100
Annotation Cluster 45	Enrichment Score: 0.04980468788017413
Category	Term	Count	%	PValue	Genes	List Total	Pop Hits	Pop Total	Fold Enrichment	Bonferroni	Benjamini	FDR
GOTERM_CC_FAT	GO:0044451~nucleoplasm part	3	2.58621	0.84307	NM_002893, NM_181673, NM_015975, NM_181672	76	555	12782	0.909104	1	0.995553	100
GOTERM_CC_FAT	GO:0031981~nuclear lumen	7	6.03448	0.867243	NM_001080485, NM_002893, NM_181673, NM_014500, NM_015975, NM_006667, NM_181672, NM_022117	76	1450	12782	0.811924	1	0.996756	100
GOTERM_CC_FAT	GO:0005654~nucleoplasm	3	2.58621	0.969576	NM_002893, NM_181673, NM_015975, NM_181672	76	882	12782	0.572055	1	0.999934	100
Annotation Cluster 46	Enrichment Score: 0.036536129429980246
Category	Term	Count	%	PValue	Genes	List Total	Pop Hits	Pop Total	Fold Enrichment	Bonferroni	Benjamini	FDR
SP_PIR_KEYWORDS	ubl conjugation pathway	3	2.58621	0.812041	NM_003334, NM_004651, NM_003336, NM_181762	116	509	19235	0.977322	1	0.999349	100
GOTERM_BP_FAT	GO:0019941~modification-dependent protein catabolic process	3	2.58621	0.913029	NM_003334, NM_004651, NM_003336, NM_181762	95	574	13528	0.744251	1	1	100
GOTERM_BP_FAT	GO:0043632~modification-dependent macromolecule catabolic process	3	2.58621	0.913029	NM_003334, NM_004651, NM_003336, NM_181762	95	574	13528	0.744251	1	1	100
GOTERM_BP_FAT	GO:0051603~proteolysis involved in cellular protein catabolic process	3	2.58621	0.925291	NM_003334, NM_004651, NM_003336, NM_181762	95	600	13528	0.712	1	1	100
GOTERM_BP_FAT	GO:0044257~cellular protein catabolic process	3	2.58621	0.926597	NM_003334, NM_004651, NM_003336, NM_181762	95	603	13528	0.708458	1	1	100
GOTERM_BP_FAT	GO:0030163~protein catabolic process	3	2.58621	0.934388	NM_003334, NM_004651, NM_003336, NM_181762	95	622	13528	0.686817	1	1	100
GOTERM_BP_FAT	GO:0044265~cellular macromolecule catabolic process	3	2.58621	0.964767	NM_003334, NM_004651, NM_003336, NM_181762	95	725	13528	0.589241	1	1	100
GOTERM_BP_FAT	GO:0009057~macromolecule catabolic process	3	2.58621	0.97509	NM_003334, NM_004651, NM_003336, NM_181762	95	781	13528	0.546991	1	1	100
