# Supplementary material for: The Constrained Maximal Expression Level Owing to Haploidy Shapes Gene Content on the Mammalian X Chromosome
Source: PLoS Biol. 2015 Dec 18;13(12):e1002315. doi: 10.1371/journal.pbio.1002315 (PMC4686125; doi:10.1371/journal.pbio.1002315)
Supplement: S9 Table — (XLSX) [file pbio.1002315.s019.xlsx]

## Sheet: S9 Table
S9 Table.
Annotation Cluster 1	Enrichment Score: 20.220839416080693
Category	Term	Count	%	PValue	Genes	List Total	Pop Hits	Pop Total	Fold Enrichment	Bonferroni	Benjamini	FDR
SP_PIR_KEYWORDS	Secreted	70	50	3.36536e-36	NM_001145007, NM_006528, NM_000482, NM_000508, NM_000509, NM_053283, NM_021010, NM_000948, NM_000582, NM_000029, NM_000371, NM_001868, NM_000477, NM_001869, NM_001215, NM_007244, NM_033440, NM_003154, NM_002769, NM_000612, NM_001622, NM_001098538, NM_001025200, NM_000040, NM_000954, NM_006432, NM_000042, NM_003235, NM_005141, NM_005042, NM_000567, NM_006685, NM_003064, NM_004048, NM_052863, NM_00…	140	1689	19235	5.6942	1.14759e-33	1.14759e-33	4.58491e-33
GOTERM_CC_FAT	GO:0005576~extracellular region	73	52.1429	3.95656e-26	NM_001145007, NM_006528, NM_000482, NM_002159, NM_000508, NM_000509, NM_053283, NM_021010, NM_000948, NM_000582, NM_000029, NM_000371, NM_001868, NM_000477, NM_001869, NM_001215, NM_007244, NM_033440, NM_003154, NM_002769, NM_000612, NM_001622, NM_000239, NM_001098538, NM_001025200, NM_000040, NM_000954, NM_006432, NM_000042, NM_003295, NM_003235, NM_005141, NM_005042, NM_000567, NM_006685, NM_00…	129	2010	12782	3.59862	7.91312e-24	7.91312e-24	4.95914e-23
SP_PIR_KEYWORDS	signal	77	55	2.74569e-24	NM_001145007, NM_006528, NM_000482, NM_002159, NM_000508, NM_000509, NM_053283, NM_021010, NM_000948, NM_000582, NM_000029, NM_002909, NM_000371, NM_001868, NM_000477, NM_001869, NM_001215, NM_007244, NM_033440, NM_003154, NM_002769, NM_000612, NM_001622, NM_000239, NM_001098538, NM_001025200, NM_000040, NM_000954, NM_006432, NM_000042, NM_003235, NM_005141, NM_005042, NM_000567, NM_006685, NM_00…	140	3250	19235	3.25515	9.36279e-22	4.68139e-22	3.74067e-21
UP_SEQ_FEATURE	signal peptide	77	55	4.11256e-24	NM_001145007, NM_006528, NM_000482, NM_002159, NM_000508, NM_000509, NM_053283, NM_021010, NM_000948, NM_000582, NM_000029, NM_002909, NM_000371, NM_001868, NM_000477, NM_001869, NM_001215, NM_007244, NM_033440, NM_003154, NM_002769, NM_000612, NM_001622, NM_000239, NM_001098538, NM_001025200, NM_000040, NM_000954, NM_006432, NM_000042, NM_003235, NM_005141, NM_005042, NM_000567, NM_006685, NM_00…	140	3250	19113	3.23451	2.08918e-21	2.08918e-21	5.93548e-21
GOTERM_CC_FAT	GO:0005615~extracellular space	38	27.1429	6.54288e-18	NM_000089, NM_003225, NM_000482, NM_001906, NM_000508, NM_000295, NM_000509, NM_000928, NM_001040058, NM_001110213, NM_021010, NM_000582, NM_000029, NM_000090, NM_000371, NM_001868, NM_000477, NM_007244, NM_000612, NM_002769, NM_001622, NM_001098538, NM_000239, NM_001025200, NM_000040, NM_000936, NM_000042, NM_003295, NM_002084, NM_021870, NM_003235, NM_021871, NM_001647, NM_005141, NM_006744, NM…	129	685	12782	5.4967	1.30858e-15	6.54288e-16	8.20083e-15
GOTERM_CC_FAT	GO:0044421~extracellular region part	41	29.2857	2.02166e-15	NM_006528, NM_000089, NM_003225, NM_000088, NM_000482, NM_001906, NM_000508, NM_000295, NM_000509, NM_000928, NM_001040058, NM_001110213, NM_021010, NM_000582, NM_000029, NM_000090, NM_000371, NM_001868, NM_000477, NM_007244, NM_000612, NM_002769, NM_003118, NM_001622, NM_001098538, NM_000239, NM_001025200, NM_000040, NM_000936, NM_000042, NM_002084, NM_003295, NM_021870, NM_003235, NM_021871, NM…	129	960	12782	4.23177	3.9968e-13	1.33227e-13	2.5091e-12
SP_PIR_KEYWORDS	disulfide bond	56	40	2.40766e-12	NM_006528, NM_000508, NM_000509, NM_021010, NM_000948, NM_000029, NM_002909, NM_001868, NM_000477, NM_001869, NM_001215, NM_033440, NM_000612, NM_002769, NM_001622, NM_000239, NM_001025200, NM_002761, NM_000954, NM_000042, NM_006432, NM_003235, NM_005141, NM_000567, NM_003064, NM_007352, NM_004048, NM_000088, NM_003225, NM_001900, NM_002652, NM_001906, NM_001322, NM_000928, NM_000394, NM_000090, …	140	2924	19235	2.63133	8.21002e-10	1.02625e-10	3.28011e-09
UP_SEQ_FEATURE	disulfide bond	53	37.8571	3.57355e-11	NM_006528, NM_000508, NM_000509, NM_021010, NM_000948, NM_002909, NM_000477, NM_001868, NM_001869, NM_001215, NM_033440, NM_000612, NM_002769, NM_000239, NM_001622, NM_001025200, NM_002761, NM_000954, NM_000042, NM_006432, NM_003235, NM_005141, NM_000567, NM_003064, NM_007352, NM_004048, NM_000088, NM_003225, NM_001900, NM_002652, NM_001906, NM_000928, NM_001322, NM_000394, NM_000090, NM_005423, …	140	2819	19113	2.56674	1.81536e-08	9.0768e-09	5.15753e-08
Annotation Cluster 2	Enrichment Score: 5.117623985742712
Category	Term	Count	%	PValue	Genes	List Total	Pop Hits	Pop Total	Fold Enrichment	Bonferroni	Benjamini	FDR
GOTERM_BP_FAT	GO:0010033~response to organic substance	23	16.4286	3.66072e-07	NM_003225, NM_000088, NM_001442, NM_000295, NM_000928, NM_001040058, NM_000582, NM_001885, NM_005345, NM_000090, NM_001540, NM_000612, NM_001622, NM_000936, NM_005346, NM_003235, NM_005348, NM_006744, NM_005159, NM_001100, NM_000735, NM_000035, NM_001553, NM_004048, NM_001040060, NM_004102	122	721	13528	3.53725	0.000528469	0.000132143	0.000605441
GOTERM_BP_FAT	GO:0009725~response to hormone stimulus	16	11.4286	9.4523e-07	NM_000612, NM_000088, NM_003225, NM_001442, NM_001622, NM_000295, NM_000928, NM_000936, NM_001040058, NM_000582, NM_001885, NM_006744, NM_001100, NM_000735, NM_000035, NM_001553, NM_004102, NM_001040060	122	367	13528	4.83423	0.00136398	0.000272945	0.00156329
GOTERM_BP_FAT	GO:0009719~response to endogenous stimulus	16	11.4286	3.20577e-06	NM_000612, NM_000088, NM_003225, NM_001442, NM_001622, NM_000295, NM_000928, NM_000936, NM_001040058, NM_000582, NM_001885, NM_006744, NM_001100, NM_000735, NM_000035, NM_001553, NM_004102, NM_001040060	122	405	13528	4.38065	0.00461844	0.000420742	0.00530185
GOTERM_BP_FAT	GO:0043434~response to peptide hormone stimulus	9	6.42857	7.1348e-05	NM_000612, NM_003225, NM_000088, NM_006744, NM_001622, NM_000035, NM_000928, NM_000936, NM_004102	122	154	13528	6.48031	0.0979003	0.00380866	0.117936
GOTERM_BP_FAT	GO:0048545~response to steroid hormone stimulus	9	6.42857	0.000326183	NM_001885, NM_003225, NM_000088, NM_001442, NM_001100, NM_000035, NM_000295, NM_001553, NM_001040058, NM_001040060, NM_000582	122	192	13528	5.19775	0.375676	0.0120065	0.538106
Annotation Cluster 3	Enrichment Score: 4.679807429064578
Category	Term	Count	%	PValue	Genes	List Total	Pop Hits	Pop Total	Fold Enrichment	Bonferroni	Benjamini	FDR
GOTERM_BP_FAT	GO:0031640~killing of cells of another organism	6	4.28571	9.8895e-08	NM_002159, NM_000200, NM_000477, NM_053283, NM_021175, NM_021010	122	14	13528	47.5222	0.000142794	4.76003e-05	0.000163561
SP_PIR_KEYWORDS	fungicide	5	3.57143	8.28558e-07	NM_002159, NM_000200, NM_053283, NM_021175, NM_021010	140	11	19235	62.4513	0.000282499	1.76585e-05	0.00112881
GOTERM_BP_FAT	GO:0001906~cell killing	6	4.28571	1.95454e-06	NM_002159, NM_000200, NM_000477, NM_053283, NM_021175, NM_021010	122	24	13528	27.7213	0.00281838	0.000352733	0.00323254
GOTERM_BP_FAT	GO:0050832~defense response to fungus	5	3.57143	4.09109e-06	NM_002159, NM_000200, NM_053283, NM_021175, NM_021010	122	13	13528	42.6482	0.00589013	0.000492174	0.00676599
SP_PIR_KEYWORDS	Antimicrobial	7	5	1.24442e-05	NM_000239, NM_002159, NM_000200, NM_002964, NM_053283, NM_021175, NM_021010	140	71	19235	13.5458	0.00423449	0.000176796	0.0169524
GOTERM_BP_FAT	GO:0009620~response to fungus	5	3.57143	5.63421e-05	NM_002159, NM_000200, NM_053283, NM_021175, NM_021010	122	24	13528	23.1011	0.0781385	0.00338427	0.0931428
GOTERM_BP_FAT	GO:0009617~response to bacterium	9	6.42857	0.000337779	NM_000239, NM_002159, NM_000295, NM_000200, NM_053283, NM_021175, NM_004048, NM_021010, NM_003235	122	193	13528	5.17081	0.386046	0.0121218	0.557186
SP_PIR_KEYWORDS	antibiotic	5	3.57143	0.00148662	NM_002159, NM_000200, NM_053283, NM_021175, NM_021010	140	68	19235	10.1024	0.39789	0.010095	2.00645
GOTERM_BP_FAT	GO:0042742~defense response to bacterium	6	4.28571	0.00330157	NM_000239, NM_002159, NM_000200, NM_053283, NM_021175, NM_021010	122	112	13528	5.94028	0.991565	0.0708332	5.32258
Annotation Cluster 4	Enrichment Score: 4.086377448324881
Category	Term	Count	%	PValue	Genes	List Total	Pop Hits	Pop Total	Fold Enrichment	Bonferroni	Benjamini	FDR
GOTERM_MF_FAT	GO:0004866~endopeptidase inhibitor activity	11	7.85714	1.0494e-06	NM_006528, NM_000029, NM_001900, NM_001622, NM_000064, NM_001085, NM_000295, NM_000100, NM_001322, NM_003064, NM_003122	123	145	12983	8.00746	0.000238186	7.94016e-05	0.00134255
GOTERM_MF_FAT	GO:0030414~peptidase inhibitor activity	11	7.85714	1.71463e-06	NM_006528, NM_000029, NM_001900, NM_001622, NM_000064, NM_001085, NM_000295, NM_000100, NM_001322, NM_003064, NM_003122	123	153	12983	7.58877	0.000389145	9.73004e-05	0.00219359
GOTERM_MF_FAT	GO:0004857~enzyme inhibitor activity	13	9.28571	8.72718e-06	NM_006528, NM_001900, NM_001622, NM_001085, NM_000295, NM_000040, NM_001322, NM_000029, NM_000064, NM_003357, NM_000100, NM_003064, NM_003122	123	270	12983	5.08217	0.00197912	0.000396137	0.0111646
SP_PIR_KEYWORDS	protease inhibitor	8	5.71429	1.26343e-05	NM_006528, NM_001900, NM_001085, NM_000295, NM_000100, NM_001322, NM_003064, NM_003122	140	107	19235	10.2724	0.00429904	0.000172317	0.0172113
SP_PIR_KEYWORDS	serine proteinase inhibitor	4	2.85714	0.000514247	NM_006528, NM_001085, NM_000295, NM_003122	140	22	19235	24.9805	0.160881	0.00437548	0.698331
GOTERM_MF_FAT	GO:0004867~serine-type endopeptidase inhibitor activity	6	4.28571	0.00172997	NM_006528, NM_000029, NM_001085, NM_000295, NM_003064, NM_003122	123	92	12983	6.88388	0.325001	0.032223	2.19081
SP_PIR_KEYWORDS	Serine protease inhibitor	5	3.57143	0.00270102	NM_006528, NM_001085, NM_000295, NM_003064, NM_003122	140	80	19235	8.58705	0.602394	0.0175801	3.61774
UP_SEQ_FEATURE	site:Reactive bond	4	2.85714	0.00427274	NM_006528, NM_001085, NM_000295, NM_003122	140	45	19113	12.1352	0.886415	0.0902396	5.99279
Annotation Cluster 5	Enrichment Score: 3.864188049144872
Category	Term	Count	%	PValue	Genes	List Total	Pop Hits	Pop Total	Fold Enrichment	Bonferroni	Benjamini	FDR
UP_SEQ_FEATURE	region of interest:Linker 12	8	5.71429	4.06424e-07	NM_002274, NM_001927, NM_002272, NM_005557, NM_000421, NM_153490, NM_005554, NM_006121, NM_000424	140	64	19113	17.0652	0.000206442	5.16146e-05	0.000586572
UP_SEQ_FEATURE	region of interest:Coil 1A	8	5.71429	7.56354e-07	NM_002274, NM_001927, NM_002272, NM_005557, NM_000421, NM_153490, NM_005554, NM_006121, NM_000424	140	70	19113	15.6024	0.000384154	7.68426e-05	0.00109161
UP_SEQ_FEATURE	region of interest:Coil 1B	8	5.71429	7.56354e-07	NM_002274, NM_001927, NM_002272, NM_005557, NM_000421, NM_153490, NM_005554, NM_006121, NM_000424	140	70	19113	15.6024	0.000384154	7.68426e-05	0.00109161
UP_SEQ_FEATURE	region of interest:Linker 1	8	5.71429	7.56354e-07	NM_002274, NM_001927, NM_002272, NM_005557, NM_000421, NM_153490, NM_005554, NM_006121, NM_000424	140	70	19113	15.6024	0.000384154	7.68426e-05	0.00109161
UP_SEQ_FEATURE	region of interest:Rod	8	5.71429	8.34025e-07	NM_002274, NM_001927, NM_002272, NM_005557, NM_000421, NM_153490, NM_005554, NM_006121, NM_000424	140	71	19113	15.3827	0.000423595	7.06116e-05	0.0012037
UP_SEQ_FEATURE	region of interest:Head	8	5.71429	1.00955e-06	NM_002274, NM_001927, NM_002272, NM_005557, NM_000421, NM_153490, NM_005554, NM_006121, NM_000424	140	73	19113	14.9613	0.000512721	7.3262e-05	0.00145703
UP_SEQ_FEATURE	region of interest:Tail	8	5.71429	1.21504e-06	NM_002274, NM_001927, NM_002272, NM_005557, NM_000421, NM_153490, NM_005554, NM_006121, NM_000424	140	75	19113	14.5623	0.00061705	7.7152e-05	0.0017536
SP_PIR_KEYWORDS	Intermediate filament	8	5.71429	1.52318e-06	NM_002274, NM_001927, NM_002272, NM_005557, NM_000421, NM_153490, NM_005554, NM_006121, NM_000424	140	78	19235	14.0916	0.000519271	3.05528e-05	0.00207514
GOTERM_BP_FAT	GO:0007398~ectoderm development	12	8.57143	1.64996e-06	NM_000089, NM_002274, NM_000088, NM_001097589, NM_005557, NM_003125, NM_005988, NM_006121, NM_000090, NM_153490, NM_000421, NM_005416, NM_005554, NM_000424	122	199	13528	6.68655	0.00237971	0.000340306	0.00272882
GOTERM_BP_FAT	GO:0008544~epidermis development	11	7.85714	5.8231e-06	NM_002274, NM_000089, NM_000088, NM_001097589, NM_005557, NM_003125, NM_005988, NM_006121, NM_000090, NM_153490, NM_000421, NM_005416, NM_000424	122	184	13528	6.62901	0.00837333	0.000600433	0.00963033
UP_SEQ_FEATURE	region of interest:Coil 2	7	5	7.03865e-06	NM_002274, NM_002272, NM_005557, NM_000421, NM_153490, NM_005554, NM_006121, NM_000424	140	64	19113	14.932	0.00356926	0.000397215	0.0101581
INTERPRO	IPR018039:Intermediate filament protein, conserved site	7	5	1.57512e-05	NM_002274, NM_001927, NM_002272, NM_005557, NM_000421, NM_153490, NM_005554, NM_000424	125	72	16659	12.957	0.00371042	0.00123834	0.0202749
INTERPRO	IPR016044:Filament	7	5	1.57512e-05	NM_002274, NM_001927, NM_002272, NM_005557, NM_000421, NM_153490, NM_005554, NM_000424	125	72	16659	12.957	0.00371042	0.00123834	0.0202749
INTERPRO	IPR001664:Intermediate filament protein	7	5	1.70581e-05	NM_002274, NM_001927, NM_002272, NM_005557, NM_000421, NM_153490, NM_005554, NM_000424	125	73	16659	12.7795	0.00401766	0.00100593	0.0219569
PIR_SUPERFAMILY	PIRSF002282:cytoskeletal keratin	8	5.71429	2.49975e-05	NM_002274, NM_001927, NM_002272, NM_005557, NM_000421, NM_153490, NM_005554, NM_006121, NM_000424	108	61	7396	8.98118	0.00222233	0.00111178	0.0271322
GOTERM_MF_FAT	GO:0005200~structural constituent of cytoskeleton	7	5	6.69225e-05	NM_001927, NM_001100, NM_001101, NM_005557, NM_005554, NM_006121, NM_000424	123	74	12983	9.98473	0.0150771	0.00216792	0.0855838
SP_PIR_KEYWORDS	keratin	7	5	0.000630342	NM_002274, NM_002272, NM_005557, NM_000421, NM_153490, NM_005554, NM_006121, NM_000424	140	144	19235	6.67882	0.19347	0.00498786	0.855358
GOTERM_CC_FAT	GO:0044430~cytoskeletal part	21	15	0.00121331	NM_002274, NM_001927, NM_000257, NM_003280, NM_005557, NM_002272, NM_181526, NM_003282, NM_003295, NM_006121, NM_001885, NM_003279, NM_005159, NM_006097, NM_001100, NM_000035, NM_000421, NM_153490, NM_013292, NM_006009, NM_005554, NM_001540, NM_000424	129	952	12782	2.1857	0.215578	0.0141813	1.51016
UP_SEQ_FEATURE	site:Stutter	4	2.85714	0.00175052	NM_002272, NM_005554, NM_006121, NM_000424	140	33	19113	16.5481	0.589362	0.0510086	2.49696
GOTERM_CC_FAT	GO:0005882~intermediate filament	8	5.71429	0.0024267	NM_002274, NM_001927, NM_002272, NM_005557, NM_000421, NM_153490, NM_005554, NM_006121, NM_000424	129	183	12782	4.3316	0.384875	0.0240037	2.99941
GOTERM_CC_FAT	GO:0045111~intermediate filament cytoskeleton	8	5.71429	0.00273909	NM_002274, NM_001927, NM_002272, NM_005557, NM_000421, NM_153490, NM_005554, NM_006121, NM_000424	129	187	12782	4.23894	0.422224	0.0246266	3.37945
SP_PIR_KEYWORDS	palmoplantar keratoderma	3	2.14286	0.0081798	NM_005557, NM_005554, NM_006121	140	19	19235	21.6936	0.939237	0.0479488	10.5865
GOTERM_CC_FAT	GO:0045095~keratin filament	5	3.57143	0.0117165	NM_002272, NM_000421, NM_005554, NM_006121, NM_000424	129	88	12782	5.62984	0.905309	0.0732179	13.7329
SP_PIR_KEYWORDS	heterotetramer	4	2.85714	0.0136733	NM_000518, NM_000421, NM_006121, NM_000424	140	69	19235	7.9648	0.990857	0.0752631	17.1027
INTERPRO	IPR003054:Type II keratin	3	2.14286	0.0183094	NM_002272, NM_005554, NM_000424	125	28	16659	14.2791	0.987235	0.17272	21.1705
INTERPRO	IPR002957:Keratin, type I	3	2.14286	0.0249666	NM_002274, NM_005557, NM_000421, NM_153490	125	33	16659	12.1156	0.997438	0.205067	27.7818
UP_SEQ_FEATURE	compositionally biased region:Gly-rich	4	2.85714	0.250217	NM_002274, NM_002272, NM_000421, NM_153490, NM_000424	140	238	19113	2.29448	1	0.966696	98.4332
SP_PIR_KEYWORDS	coiled coil	15	10.7143	0.606105	NM_000089, NM_002274, NM_000088, NM_001927, NM_000508, NM_000257, NM_005557, NM_002272, NM_000509, NM_021870, NM_021871, NM_006121, NM_005141, NM_000090, NM_000421, NM_153490, NM_005554, NM_000424	140	2019	19235	1.02075	1	0.968358	99.9997
UP_SEQ_FEATURE	compositionally biased region:Ser-rich	3	2.14286	0.818365	NM_002272, NM_000421, NM_000424	140	425	19113	0.963681	1	1	100
Annotation Cluster 6	Enrichment Score: 3.534272547274617
Category	Term	Count	%	PValue	Genes	List Total	Pop Hits	Pop Total	Fold Enrichment	Bonferroni	Benjamini	FDR
GOTERM_BP_FAT	GO:0034622~cellular macromolecular complex assembly	14	10	5.26452e-06	NM_000508, NM_000509, NM_021066, NM_003673, NM_005321, NM_005322, NM_021870, NM_170610, NM_021871, NM_005141, NM_005348, NM_003514, NM_005319, NM_080596, NM_003537, NM_000035, NM_006009	122	318	13528	4.88174	0.00757317	0.000584598	0.00870658
GOTERM_BP_FAT	GO:0043933~macromolecular complex subunit organization	20	14.2857	1.67206e-05	NM_000482, NM_000508, NM_000509, NM_003673, NM_021066, NM_000040, NM_005321, NM_002084, NM_005322, NM_021870, NM_170610, NM_021871, NM_005348, NM_005141, NM_000394, NM_001885, NM_000029, NM_003514, NM_005319, NM_080596, NM_003537, NM_000035, NM_006009	122	710	13528	3.12353	0.0238556	0.00134048	0.0276505
GOTERM_BP_FAT	GO:0034621~cellular macromolecular complex subunit organization	14	10	1.81688e-05	NM_000508, NM_000509, NM_021066, NM_003673, NM_005321, NM_005322, NM_021870, NM_170610, NM_021871, NM_005141, NM_005348, NM_003514, NM_005319, NM_080596, NM_003537, NM_000035, NM_006009	122	357	13528	4.34844	0.0258948	0.00137989	0.0300449
GOTERM_BP_FAT	GO:0065003~macromolecular complex assembly	19	13.5714	2.4609e-05	NM_000482, NM_000508, NM_000509, NM_021066, NM_003673, NM_000040, NM_005321, NM_002084, NM_005322, NM_021870, NM_170610, NM_021871, NM_005348, NM_005141, NM_000394, NM_001885, NM_003514, NM_005319, NM_080596, NM_003537, NM_000035, NM_006009	122	665	13528	3.16815	0.0349119	0.00161396	0.0406928
GOTERM_BP_FAT	GO:0043623~cellular protein complex assembly	7	5	0.00333007	NM_000508, NM_000509, NM_000035, NM_003673, NM_006009, NM_021870, NM_021871, NM_005348, NM_005141	122	162	13528	4.79134	0.991906	0.0703801	5.36735
GOTERM_BP_FAT	GO:0006461~protein complex assembly	10	7.14286	0.0372652	NM_000394, NM_001885, NM_000508, NM_000509, NM_000035, NM_003673, NM_002084, NM_006009, NM_021870, NM_021871, NM_005348, NM_005141	122	505	13528	2.19575	1	0.352885	46.6397
GOTERM_BP_FAT	GO:0070271~protein complex biogenesis	10	7.14286	0.0372652	NM_000394, NM_001885, NM_000508, NM_000509, NM_000035, NM_003673, NM_002084, NM_006009, NM_021870, NM_021871, NM_005348, NM_005141	122	505	13528	2.19575	1	0.352885	46.6397
Annotation Cluster 7	Enrichment Score: 3.437404044335204
Category	Term	Count	%	PValue	Genes	List Total	Pop Hits	Pop Total	Fold Enrichment	Bonferroni	Benjamini	FDR
GOTERM_BP_FAT	GO:0009611~response to wounding	17	12.1429	1.95533e-05	NM_006528, NM_000612, NM_000239, NM_001622, NM_001097589, NM_000508, NM_001085, NM_000509, NM_000295, NM_000042, NM_002964, NM_001040058, NM_021870, NM_006121, NM_021871, NM_005141, NM_000582, NM_000567, NM_000064, NM_000090, NM_005416, NM_001040060	122	530	13528	3.5567	0.0278404	0.00141077	0.0323342
GOTERM_BP_FAT	GO:0002526~acute inflammatory response	7	5	0.000243415	NM_000612, NM_001622, NM_000064, NM_001085, NM_000567, NM_000295, NM_006121	122	98	13528	7.92037	0.296392	0.010286	0.401821
GOTERM_BP_FAT	GO:0006952~defense response	16	11.4286	0.000382354	NM_000612, NM_000482, NM_000239, NM_002159, NM_001622, NM_001085, NM_000295, NM_000200, NM_002964, NM_053283, NM_001040058, NM_021010, NM_006121, NM_000582, NM_000567, NM_000064, NM_021175, NM_001040060	122	615	13528	2.88482	0.424332	0.0133786	0.630496
GOTERM_BP_FAT	GO:0006953~acute-phase response	5	3.57143	0.000433927	NM_000612, NM_001622, NM_001085, NM_000567, NM_000295	122	40	13528	13.8607	0.465662	0.0144693	0.715252
SP_PIR_KEYWORDS	acute phase	4	2.85714	0.00117589	NM_000064, NM_001085, NM_000567, NM_000295	140	29	19235	18.9507	0.330494	0.00850015	1.59017
GOTERM_BP_FAT	GO:0006954~inflammatory response	10	7.14286	0.00255716	NM_000612, NM_000239, NM_001622, NM_000064, NM_001085, NM_000567, NM_000295, NM_002964, NM_001040058, NM_006121, NM_001040060, NM_000582	122	325	13528	3.41185	0.975209	0.0588108	4.14627
Annotation Cluster 8	Enrichment Score: 3.4373652254403892
Category	Term	Count	%	PValue	Genes	List Total	Pop Hits	Pop Total	Fold Enrichment	Bonferroni	Benjamini	FDR
SP_PIR_KEYWORDS	metal binding	5	3.57143	9.30392e-06	NM_005952, NM_005953, NM_005950, NM_000477, NM_175617	140	19	19235	36.156	0.00316762	0.000144201	0.0126747
SP_PIR_KEYWORDS	chelation	4	2.85714	2.01397e-05	NM_005952, NM_005953, NM_005950, NM_175617	140	8	19235	68.6964	0.00684419	0.000254327	0.0274345
UP_SEQ_FEATURE	region of interest:Alpha	4	2.85714	4.35134e-05	NM_005952, NM_005953, NM_005950, NM_175617	140	10	19113	54.6086	0.0218628	0.00220809	0.0627826
UP_SEQ_FEATURE	region of interest:Beta	4	2.85714	4.35134e-05	NM_005952, NM_005953, NM_005950, NM_175617	140	10	19113	54.6086	0.0218628	0.00220809	0.0627826
UP_SEQ_FEATURE	metal ion-binding site:Divalent metal cation; cluster B	4	2.85714	5.95123e-05	NM_005952, NM_005953, NM_005950, NM_175617	140	11	19113	49.6442	0.0297807	0.00274469	0.0858571
UP_SEQ_FEATURE	metal ion-binding site:Divalent metal cation; cluster A	4	2.85714	5.95123e-05	NM_005952, NM_005953, NM_005950, NM_175617	140	11	19113	49.6442	0.0297807	0.00274469	0.0858571
INTERPRO	IPR018064:Metallothionein, vertebrate, metal binding site	4	2.85714	6.35831e-05	NM_005952, NM_005953, NM_005950, NM_175617	125	11	16659	48.4625	0.0148941	0.00299672	0.0818203
SP_PIR_KEYWORDS	metal-thiolate cluster	4	2.85714	7.74585e-05	NM_005952, NM_005953, NM_005950, NM_175617	140	12	19235	45.7976	0.0260686	0.000825109	0.105476
INTERPRO	IPR003019:Metallothionein superfamily, eukaryotic	4	2.85714	8.43167e-05	NM_005952, NM_005953, NM_005950, NM_175617	125	12	16659	44.424	0.0197029	0.0033111	0.108488
INTERPRO	IPR000006:Metallothionein, vertebrate	4	2.85714	8.43167e-05	NM_005952, NM_005953, NM_005950, NM_175617	125	12	16659	44.424	0.0197029	0.0033111	0.108488
PIR_SUPERFAMILY	PIRSF002564:metallothionein	4	2.85714	0.000446453	NM_005952, NM_005953, NM_005950, NM_175617	108	11	7396	24.9024	0.0389638	0.0131604	0.483574
GOTERM_MF_FAT	GO:0005507~copper ion binding	6	4.28571	0.000469215	NM_005952, NM_003118, NM_000482, NM_005950, NM_000477, NM_175617	123	69	12983	9.17851	0.101058	0.0117676	0.598634
SP_PIR_KEYWORDS	copper	5	3.57143	0.000766597	NM_005952, NM_003118, NM_005950, NM_000477, NM_175617	140	57	19235	12.052	0.230112	0.00579447	1.03936
SP_PIR_KEYWORDS	cadmium	3	2.14286	0.00141092	NM_005952, NM_005950, NM_175617	140	8	19235	51.5223	0.382122	0.0097777	1.90519
GOTERM_MF_FAT	GO:0046870~cadmium ion binding	3	2.14286	0.00375161	NM_005952, NM_005950, NM_175617	123	10	12983	31.6659	0.573957	0.0591241	4.69487
SP_PIR_KEYWORDS	zinc	10	7.14286	0.981687	NM_005952, NM_005953, NM_003407, NM_001871, NM_005950, NM_000477, NM_001868, NM_001869, NM_175617, NM_001215	140	2189	19235	0.627651	1	0.999997	100
GOTERM_MF_FAT	GO:0008270~zinc ion binding	9	6.42857	0.999921	NM_005952, NM_005953, NM_003407, NM_001871, NM_005950, NM_001868, NM_001869, NM_175617, NM_001215	123	2311	12983	0.411067	1	1	100
Annotation Cluster 9	Enrichment Score: 3.291068623815
Category	Term	Count	%	PValue	Genes	List Total	Pop Hits	Pop Total	Fold Enrichment	Bonferroni	Benjamini	FDR
UP_SEQ_FEATURE	propeptide:Activation peptide	9	6.42857	5.76877e-08	NM_002769, NM_007272, NM_001871, NM_000928, NM_001868, NM_005747, NM_001869, NM_007352, NM_033440	140	73	19113	16.8314	2.93049e-05	9.7684e-06	8.3258e-05
SP_PIR_KEYWORDS	serine proteinase	7	5	2.48163e-06	NM_002769, NM_001906, NM_000064, NM_007272, NM_005747, NM_007352, NM_033440	140	54	19235	17.8102	0.000845878	4.7012e-05	0.00338087
SP_PIR_KEYWORDS	zymogen	11	7.85714	2.56095e-06	NM_002769, NM_001906, NM_001025200, NM_007272, NM_001871, NM_000928, NM_001868, NM_005747, NM_001869, NM_007352, NM_033440	140	206	19235	7.33651	0.000872903	4.59613e-05	0.00348893
PIR_SUPERFAMILY	PIRSF001135:trypsin	7	5	1.09035e-05	NM_002769, NM_001906, NM_001025200, NM_007272, NM_005747, NM_007352, NM_033440	108	36	7396	13.3158	0.000969944	0.000969944	0.0118354
SP_PIR_KEYWORDS	digestion	4	2.85714	3.00496e-05	NM_002769, NM_001906, NM_001025200, NM_001832	140	9	19235	61.0635	0.0101948	0.000341511	0.0409313
SP_PIR_KEYWORDS	protein digestion	4	2.85714	4.27008e-05	NM_002769, NM_001906, NM_001871, NM_001868	140	10	19235	54.9571	0.0144558	0.000469608	0.0581591
UP_SEQ_FEATURE	domain:Peptidase S1	7	5	0.000124772	NM_002769, NM_001906, NM_001025200, NM_007272, NM_005747, NM_007352, NM_033440	140	106	19113	9.01557	0.0614207	0.0052684	0.179927
INTERPRO	IPR001314:Peptidase S1A, chymotrypsin	7	5	0.000126045	NM_002769, NM_001906, NM_001025200, NM_007272, NM_005747, NM_007352, NM_033440	125	104	16659	8.97023	0.0293103	0.00424076	0.162138
INTERPRO	IPR018114:Peptidase S1/S6, chymotrypsin/Hap, active site	7	5	0.000132879	NM_002769, NM_001906, NM_001025200, NM_007272, NM_005747, NM_007352, NM_033440	125	105	16659	8.8848	0.0308748	0.00391251	0.170921
INTERPRO	IPR001254:Peptidase S1 and S6, chymotrypsin/Hap	7	5	0.000229248	NM_002769, NM_001906, NM_001025200, NM_007272, NM_005747, NM_007352, NM_033440	125	116	16659	8.04228	0.052671	0.00539627	0.294713
SMART	SM00020:Tryp_SPc	7	5	0.000237837	NM_002769, NM_001906, NM_001025200, NM_007272, NM_005747, NM_007352, NM_033440	70	116	9079	7.82672	0.0113526	0.0113526	0.226751
SP_PIR_KEYWORDS	Serine protease	7	5	0.000465451	NM_002769, NM_001906, NM_001025200, NM_007272, NM_005747, NM_007352, NM_033440	140	136	19235	7.07169	0.146795	0.00416906	0.632262
UP_SEQ_FEATURE	active site:Charge relay system	8	5.71429	0.000584713	NM_002769, NM_001906, NM_001025200, NM_007272, NM_000936, NM_005747, NM_007352, NM_033440	140	196	19113	5.5723	0.257046	0.0209993	0.840584
SP_PIR_KEYWORDS	Protease	11	7.85714	0.00274624	NM_002769, NM_001906, NM_001025200, NM_007272, NM_001871, NM_001868, NM_005747, NM_001869, NM_003064, NM_007352, NM_033440	140	484	19235	3.12256	0.608495	0.017216	3.67726
GOTERM_MF_FAT	GO:0004252~serine-type endopeptidase activity	7	5	0.0033017	NM_002769, NM_001906, NM_001025200, NM_007272, NM_005747, NM_007352, NM_033440	123	154	12983	4.79786	0.527976	0.0561124	4.14277
GOTERM_MF_FAT	GO:0008236~serine-type peptidase activity	7	5	0.00665748	NM_002769, NM_001906, NM_001025200, NM_007272, NM_005747, NM_007352, NM_033440	123	178	12983	4.15095	0.780478	0.0807884	8.19079
GOTERM_MF_FAT	GO:0017171~serine hydrolase activity	7	5	0.00701937	NM_002769, NM_001906, NM_001025200, NM_007272, NM_005747, NM_007352, NM_033440	123	180	12983	4.10483	0.797905	0.0807146	8.61778
GOTERM_MF_FAT	GO:0008233~peptidase activity	12	8.57143	0.0191876	NM_002769, NM_001906, NM_001025200, NM_007272, NM_001871, NM_000295, NM_001868, NM_005747, NM_001869, NM_003064, NM_007352, NM_033440	123	574	12983	2.20668	0.987697	0.155618	21.9533
GOTERM_MF_FAT	GO:0070011~peptidase activity, acting on L-amino acid peptides	10	7.14286	0.073626	NM_002769, NM_001906, NM_001025200, NM_007272, NM_001871, NM_001868, NM_005747, NM_001869, NM_007352, NM_033440	123	549	12983	1.92264	1	0.366725	62.4093
GOTERM_BP_FAT	GO:0006508~proteolysis	15	10.7143	0.0877944	NM_002769, NM_001906, NM_001025200, NM_000042, NM_006121, NM_000567, NM_000064, NM_007272, NM_006063, NM_001871, NM_001868, NM_005747, NM_001869, NM_007352, NM_033440	122	1054	13528	1.57806	1	0.559158	78.1235
GOTERM_MF_FAT	GO:0004175~endopeptidase activity	7	5	0.14169	NM_002769, NM_001906, NM_001025200, NM_007272, NM_005747, NM_007352, NM_033440	123	375	12983	1.97032	1	0.579826	85.8397
SP_PIR_KEYWORDS	hydrolase	14	10	0.333417	NM_002769, NM_001906, NM_000239, NM_001025200, NM_000928, NM_000936, NM_000064, NM_001871, NM_007272, NM_001868, NM_005747, NM_001869, NM_007352, NM_033440	140	1555	19235	1.23698	1	0.788601	99.6017
Annotation Cluster 10	Enrichment Score: 3.2568478420334706
Category	Term	Count	%	PValue	Genes	List Total	Pop Hits	Pop Total	Fold Enrichment	Bonferroni	Benjamini	FDR
SP_PIR_KEYWORDS	muscle protein	9	6.42857	1.13198e-08	NM_003279, NM_001927, NM_005159, NM_006097, NM_001100, NM_003280, NM_000257, NM_181526, NM_003282, NM_013292	140	60	19235	20.6089	3.86005e-06	3.21671e-07	1.54219e-05
GOTERM_CC_FAT	GO:0044449~contractile fiber part	12	8.57143	1.6119e-08	NM_001927, NM_000257, NM_003280, NM_181526, NM_003673, NM_003282, NM_001885, NM_003279, NM_006097, NM_005159, NM_001100, NM_013292, NM_001540	129	113	12782	10.5223	3.22379e-06	8.05949e-07	2.02035e-05
GOTERM_CC_FAT	GO:0043292~contractile fiber	12	8.57143	3.30872e-08	NM_001927, NM_000257, NM_003280, NM_181526, NM_003673, NM_003282, NM_001885, NM_003279, NM_006097, NM_005159, NM_001100, NM_013292, NM_001540	129	121	12782	9.82664	6.61742e-06	1.32349e-06	4.14714e-05
GOTERM_CC_FAT	GO:0030017~sarcomere	10	7.14286	5.66886e-07	NM_001885, NM_003279, NM_001927, NM_005159, NM_001100, NM_003280, NM_000257, NM_003673, NM_003282, NM_001540	129	98	12782	10.1107	0.000113371	1.61966e-05	0.000710531
GOTERM_BP_FAT	GO:0006936~muscle contraction	11	7.85714	1.10247e-06	NM_000029, NM_001885, NM_003279, NM_001927, NM_005159, NM_001100, NM_003280, NM_000257, NM_003673, NM_006063, NM_003282	122	153	13528	7.97214	0.0015907	0.000265292	0.00182334
GOTERM_CC_FAT	GO:0030016~myofibril	10	7.14286	1.63189e-06	NM_001885, NM_003279, NM_001927, NM_005159, NM_001100, NM_003280, NM_000257, NM_003673, NM_003282, NM_001540	129	111	12782	8.9266	0.000326325	4.07965e-05	0.00204539
GOTERM_BP_FAT	GO:0003012~muscle system process	11	7.85714	2.58e-06	NM_000029, NM_001885, NM_003279, NM_001927, NM_005159, NM_001100, NM_003280, NM_000257, NM_003673, NM_006063, NM_003282	122	168	13528	7.26034	0.0037186	0.000413862	0.00426695
GOTERM_BP_FAT	GO:0006941~striated muscle contraction	7	5	3.16112e-06	NM_003279, NM_005159, NM_003280, NM_000257, NM_003673, NM_006063, NM_003282	122	46	13528	16.8738	0.00455426	0.000456362	0.00522801
SP_PIR_KEYWORDS	muscle contraction	4	2.85714	7.74585e-05	NM_003279, NM_005159, NM_001100, NM_003282	140	12	19235	45.7976	0.0260686	0.000825109	0.105476
GOTERM_BP_FAT	GO:0003009~skeletal muscle contraction	4	2.85714	0.000144781	NM_003279, NM_003280, NM_003673, NM_003282	122	12	13528	36.9617	0.188669	0.00672178	0.239182
SP_PIR_KEYWORDS	Cardiomyopathy	5	3.57143	0.000397061	NM_001927, NM_005159, NM_003280, NM_000257, NM_003673	140	48	19235	14.3118	0.126655	0.00375473	0.539595
GOTERM_CC_FAT	GO:0005865~striated muscle thin filament	4	2.85714	0.000408713	NM_003279, NM_001100, NM_003280, NM_003282	129	15	12782	26.4227	0.0785063	0.0054358	0.511074
GOTERM_BP_FAT	GO:0050879~multicellular organismal movement	4	2.85714	0.000609181	NM_003279, NM_003280, NM_003673, NM_003282	122	19	13528	23.3443	0.585186	0.019364	1.00276
GOTERM_BP_FAT	GO:0050881~musculoskeletal movement	4	2.85714	0.000609181	NM_003279, NM_003280, NM_003673, NM_003282	122	19	13528	23.3443	0.585186	0.019364	1.00276
GOTERM_BP_FAT	GO:0007517~muscle organ development	9	6.42857	0.000611118	NM_001885, NM_006744, NM_005159, NM_001100, NM_003280, NM_000257, NM_003673, NM_013292, NM_005322	122	211	13528	4.7297	0.586345	0.0190067	1.00594
GOTERM_BP_FAT	GO:0014706~striated muscle tissue development	7	5	0.000689268	NM_006744, NM_005159, NM_001100, NM_003280, NM_000257, NM_003673, NM_013292	122	119	13528	6.52266	0.630515	0.0193331	1.13389
GOTERM_BP_FAT	GO:0060537~muscle tissue development	7	5	0.000892154	NM_006744, NM_005159, NM_001100, NM_003280, NM_000257, NM_003673, NM_013292	122	125	13528	6.20957	0.724411	0.0240245	1.46534
GOTERM_BP_FAT	GO:0048738~cardiac muscle tissue development	5	3.57143	0.00166876	NM_006744, NM_005159, NM_003280, NM_000257, NM_003673	122	57	13528	9.72678	0.910338	0.0400522	2.72445
GOTERM_BP_FAT	GO:0055008~cardiac muscle tissue morphogenesis	4	2.85714	0.00174547	NM_005159, NM_003280, NM_000257, NM_003673	122	27	13528	16.4274	0.919754	0.0411728	2.848
GOTERM_BP_FAT	GO:0060415~muscle tissue morphogenesis	4	2.85714	0.00174547	NM_005159, NM_003280, NM_000257, NM_003673	122	27	13528	16.4274	0.919754	0.0411728	2.848
GOTERM_CC_FAT	GO:0031674~I band	5	3.57143	0.00220538	NM_001885, NM_001927, NM_005159, NM_003673, NM_001540	129	55	12782	9.00775	0.356969	0.0229722	2.72933
GOTERM_CC_FAT	GO:0005861~troponin complex	3	2.14286	0.00267829	NM_003279, NM_003280, NM_003282	129	8	12782	37.157	0.415136	0.0252183	3.30559
GOTERM_BP_FAT	GO:0003007~heart morphogenesis	5	3.57143	0.0041214	NM_006744, NM_005159, NM_003280, NM_000257, NM_003673	122	73	13528	7.59488	0.997429	0.0794902	6.60236
GOTERM_BP_FAT	GO:0048729~tissue morphogenesis	7	5	0.00555855	NM_000089, NM_000029, NM_000088, NM_005159, NM_003280, NM_000257, NM_003673	122	180	13528	4.3122	0.999681	0.0980457	8.80669
GOTERM_CC_FAT	GO:0015629~actin cytoskeleton	9	6.42857	0.00564563	NM_001885, NM_003279, NM_005159, NM_006097, NM_001100, NM_003280, NM_000257, NM_181526, NM_003282, NM_013292	129	269	12782	3.31512	0.677717	0.0426163	6.85033
GOTERM_BP_FAT	GO:0003013~circulatory system process	7	5	0.00649996	NM_000089, NM_000029, NM_005159, NM_003280, NM_003673, NM_000518, NM_006172	122	186	13528	4.1731	0.999919	0.111044	10.2241
GOTERM_BP_FAT	GO:0008015~blood circulation	7	5	0.00649996	NM_000089, NM_000029, NM_005159, NM_003280, NM_003673, NM_000518, NM_006172	122	186	13528	4.1731	0.999919	0.111044	10.2241
KEGG_PATHWAY	hsa05410:Hypertrophic cardiomyopathy (HCM)	5	3.57143	0.00750903	NM_001927, NM_005159, NM_003280, NM_000257, NM_001101	48	85	5085	6.23162	0.38733	0.217267	7.3944
KEGG_PATHWAY	hsa05414:Dilated cardiomyopathy	5	3.57143	0.00988685	NM_001927, NM_005159, NM_003280, NM_000257, NM_001101	48	92	5085	5.75747	0.47578	0.1491	9.63091
GOTERM_CC_FAT	GO:0030018~Z disc	4	2.85714	0.0108828	NM_001885, NM_001927, NM_003673, NM_001540	129	46	12782	8.61611	0.887913	0.0726878	12.8162
GOTERM_BP_FAT	GO:0060048~cardiac muscle contraction	3	2.14286	0.0122839	NM_005159, NM_003280, NM_003673	122	19	13528	17.5082	1	0.168063	18.488
GOTERM_BP_FAT	GO:0060047~heart contraction	3	2.14286	0.0177571	NM_005159, NM_003280, NM_003673	122	23	13528	14.4633	1	0.207909	25.6452
GOTERM_BP_FAT	GO:0003015~heart process	3	2.14286	0.0177571	NM_005159, NM_003280, NM_003673	122	23	13528	14.4633	1	0.207909	25.6452
KEGG_PATHWAY	hsa04260:Cardiac muscle contraction	4	2.85714	0.0347438	NM_005159, NM_003280, NM_000257, NM_005205	48	78	5085	5.43269	0.899592	0.279896	30.2607
GOTERM_BP_FAT	GO:0007507~heart development	6	4.28571	0.0438251	NM_006744, NM_005159, NM_003280, NM_000257, NM_003673, NM_000090	122	215	13528	3.09447	1	0.385261	52.3449
GOTERM_MF_FAT	GO:0008092~cytoskeletal protein binding	10	7.14286	0.0478594	NM_001885, NM_003279, NM_002652, NM_005159, NM_001100, NM_003280, NM_000257, NM_000035, NM_003673, NM_003282	123	504	12983	2.0943	0.999985	0.286343	46.6037
GOTERM_MF_FAT	GO:0003779~actin binding	5	3.57143	0.367176	NM_003279, NM_002652, NM_003280, NM_000257, NM_003282	123	326	12983	1.61891	1	0.895438	99.7131
GOTERM_CC_FAT	GO:0005626~insoluble fraction	4	2.85714	0.991796	NM_001885, NM_001927, NM_001803, NM_001540	129	839	12782	0.472397	1	0.999998	100
Annotation Cluster 11	Enrichment Score: 3.2287146627669423
Category	Term	Count	%	PValue	Genes	List Total	Pop Hits	Pop Total	Fold Enrichment	Bonferroni	Benjamini	FDR
INTERPRO	IPR000566:Lipocalin-related protein and Bos/Can/Equ allergen	6	4.28571	3.61208e-06	NM_001443, NM_006744, NM_001442, NM_000954, NM_001647, NM_004102	125	32	16659	24.9885	0.000852089	0.000852089	0.00464977
INTERPRO	IPR012674:Calycin	6	4.28571	4.23183e-06	NM_001443, NM_006744, NM_001442, NM_000954, NM_001647, NM_004102	125	33	16659	24.2313	0.000998215	0.000499232	0.00544754
INTERPRO	IPR002345:Lipocalin	3	2.14286	0.0147432	NM_006744, NM_000954, NM_001647	125	25	16659	15.9926	0.969962	0.153732	17.4036
GOTERM_MF_FAT	GO:0005501~retinoid binding	3	2.14286	0.0163671	NM_006744, NM_000954, NM_001647	123	21	12983	15.079	0.976389	0.144514	19.0327
GOTERM_MF_FAT	GO:0019840~isoprenoid binding	3	2.14286	0.0194795	NM_006744, NM_000954, NM_001647	123	23	12983	13.7678	0.988501	0.152436	22.25
Annotation Cluster 12	Enrichment Score: 2.9124811525827297
Category	Term	Count	%	PValue	Genes	List Total	Pop Hits	Pop Total	Fold Enrichment	Bonferroni	Benjamini	FDR
SP_PIR_KEYWORDS	methylation	15	10.7143	2.48503e-09	NM_002385, NM_000257, NM_021066, NM_005321, NM_170610, NM_006121, NM_000394, NM_001885, NM_003514, NM_005319, NM_080596, NM_005159, NM_001100, NM_001101, NM_003537, NM_001025092, NM_013292, NM_001025090, NM_001025081	140	242	19235	8.51609	8.47396e-07	7.70361e-08	3.38556e-06
GOTERM_CC_FAT	GO:0000786~nucleosome	9	6.42857	1.98096e-07	NM_003514, NM_005319, NM_080596, NM_003537, NM_021066, NM_005321, NM_002761, NM_002762, NM_005322, NM_170610	129	63	12782	14.155	3.96184e-05	6.60317e-06	0.000248292
GOTERM_CC_FAT	GO:0032993~protein-DNA complex	9	6.42857	2.23911e-06	NM_003514, NM_005319, NM_080596, NM_003537, NM_021066, NM_005321, NM_002761, NM_002762, NM_005322, NM_170610	129	86	12782	10.3694	0.000447723	4.47813e-05	0.00280646
GOTERM_BP_FAT	GO:0034622~cellular macromolecular complex assembly	14	10	5.26452e-06	NM_000508, NM_000509, NM_021066, NM_003673, NM_005321, NM_005322, NM_021870, NM_170610, NM_021871, NM_005141, NM_005348, NM_003514, NM_005319, NM_080596, NM_003537, NM_000035, NM_006009	122	318	13528	4.88174	0.00757317	0.000584598	0.00870658
GOTERM_BP_FAT	GO:0006323~DNA packaging	9	6.42857	9.81799e-06	NM_003514, NM_005319, NM_080596, NM_003537, NM_021066, NM_005321, NM_002761, NM_002762, NM_005322, NM_170610	122	117	13528	8.52963	0.0140772	0.000944704	0.0162366
SP_PIR_KEYWORDS	chromosomal protein	9	6.42857	1.05269e-05	NM_003514, NM_005319, NM_080596, NM_003537, NM_021066, NM_005321, NM_002761, NM_002762, NM_005322, NM_170610	140	145	19235	8.52783	0.00358327	0.000156062	0.0143407
SP_PIR_KEYWORDS	citrullination	5	3.57143	1.72656e-05	NM_003514, NM_080596, NM_002385, NM_003537, NM_021066, NM_001025092, NM_001025090, NM_001025081, NM_006121	140	22	19235	31.2256	0.00587033	0.000226421	0.0235198
GOTERM_BP_FAT	GO:0034621~cellular macromolecular complex subunit organization	14	10	1.81688e-05	NM_000508, NM_000509, NM_021066, NM_003673, NM_005321, NM_005322, NM_021870, NM_170610, NM_021871, NM_005141, NM_005348, NM_003514, NM_005319, NM_080596, NM_003537, NM_000035, NM_006009	122	357	13528	4.34844	0.0258948	0.00137989	0.0300449
SP_PIR_KEYWORDS	nucleosome core	6	4.28571	2.44547e-05	NM_003514, NM_080596, NM_003537, NM_021066, NM_002761, NM_002762, NM_170610	140	48	19235	17.1741	0.00830448	0.000297783	0.0333115
GOTERM_BP_FAT	GO:0065003~macromolecular complex assembly	19	13.5714	2.4609e-05	NM_000482, NM_000508, NM_000509, NM_021066, NM_003673, NM_000040, NM_005321, NM_002084, NM_005322, NM_021870, NM_170610, NM_021871, NM_005348, NM_005141, NM_000394, NM_001885, NM_003514, NM_005319, NM_080596, NM_003537, NM_000035, NM_006009	122	665	13528	3.16815	0.0349119	0.00161396	0.0406928
GOTERM_BP_FAT	GO:0006334~nucleosome assembly	7	5	0.000104046	NM_003514, NM_005319, NM_080596, NM_003537, NM_021066, NM_005321, NM_005322, NM_170610	122	84	13528	9.24044	0.139508	0.00516766	0.171942
GOTERM_BP_FAT	GO:0031497~chromatin assembly	7	5	0.000126475	NM_003514, NM_005319, NM_080596, NM_003537, NM_021066, NM_005321, NM_005322, NM_170610	122	87	13528	8.9218	0.166933	0.00606953	0.208969
GOTERM_BP_FAT	GO:0065004~protein-DNA complex assembly	7	5	0.000162168	NM_003514, NM_005319, NM_080596, NM_003537, NM_021066, NM_005321, NM_005322, NM_170610	122	91	13528	8.52963	0.208788	0.00729169	0.267869
GOTERM_BP_FAT	GO:0034728~nucleosome organization	7	5	0.000182775	NM_003514, NM_005319, NM_080596, NM_003537, NM_021066, NM_005321, NM_005322, NM_170610	122	93	13528	8.3462	0.231989	0.00796661	0.30186
SP_PIR_KEYWORDS	isopeptide bond	10	7.14286	0.000527485	NM_000508, NM_000257, NM_001009181, NM_021066, NM_000509, NM_021870, NM_170610, NM_005205, NM_021871, NM_005319, NM_003514, NM_080596, NM_003537, NM_003154	140	319	19235	4.30699	0.164663	0.00437867	0.716248
GOTERM_CC_FAT	GO:0000785~chromatin	9	6.42857	0.000899492	NM_003514, NM_005319, NM_080596, NM_003537, NM_021066, NM_005321, NM_002761, NM_002762, NM_005322, NM_170610	129	200	12782	4.45884	0.164713	0.0111857	1.12159
GOTERM_BP_FAT	GO:0006333~chromatin assembly or disassembly	7	5	0.000969108	NM_003514, NM_005319, NM_080596, NM_003537, NM_021066, NM_005321, NM_005322, NM_170610	122	127	13528	6.11179	0.75342	0.0251346	1.59079
SP_PIR_KEYWORDS	nucleosome	3	2.14286	0.00106323	NM_005319, NM_005321, NM_005322	140	7	19235	58.8827	0.304242	0.00785494	1.43884
INTERPRO	IPR005819:Histone H5	3	2.14286	0.00191206	NM_005319, NM_005321, NM_005322	125	9	16659	44.424	0.363442	0.0341479	2.43368
UP_SEQ_FEATURE	cross-link:Glycyl lysine isopeptide (Lys-Gly) (interchain with G-Cter in ubiquitin)	7	5	0.0033766	NM_003514, NM_005319, NM_080596, NM_000257, NM_003537, NM_021066, NM_170610, NM_005205	140	199	19113	4.80226	0.820614	0.078562	4.76431
INTERPRO	IPR007125:Histone core	4	2.85714	0.0045479	NM_003514, NM_080596, NM_003537, NM_021066, NM_170610	125	45	16659	11.8464	0.658959	0.0650241	5.69907
INTERPRO	IPR005818:Histone H1/H5	3	2.14286	0.00471702	NM_005319, NM_005321, NM_005322	125	14	16659	28.5583	0.672363	0.0635304	5.9051
SMART	SM00526:H15	3	2.14286	0.00488359	NM_005319, NM_005321, NM_005322	70	14	9079	27.7929	0.209418	0.0570543	4.56464
PIR_SUPERFAMILY	PIRSF038219:histone H1	3	2.14286	0.00548522	NM_005319, NM_005321, NM_005322	108	8	7396	25.6806	0.387085	0.0783485	5.79601
INTERPRO	IPR002119:Histone H2A	3	2.14286	0.00865125	NM_003514, NM_080596, NM_003537, NM_021066	125	19	16659	21.0429	0.871339	0.102305	10.5824
SMART	SM00414:H2A	3	2.14286	0.00895495	NM_003514, NM_080596, NM_003537, NM_021066	70	19	9079	20.4789	0.350644	0.0827312	8.22656
KEGG_PATHWAY	hsa05322:Systemic lupus erythematosus	5	3.57143	0.0127095	NM_003514, NM_080596, NM_000064, NM_003537, NM_021066, NM_170610	48	99	5085	5.35038	0.564566	0.153193	12.2225
PIR_SUPERFAMILY	PIRSF002048:histone H2A	3	2.14286	0.0192574	NM_003514, NM_080596, NM_003537, NM_021066	108	15	7396	13.6963	0.822826	0.174934	19.0294
SP_PIR_KEYWORDS	DNA binding	7	5	0.0371854	NM_003514, NM_080596, NM_003407, NM_003537, NM_005321, NM_002761, NM_002762, NM_005322	140	340	19235	2.82868	0.999998	0.166399	40.3256
GOTERM_CC_FAT	GO:0044427~chromosomal part	9	6.42857	0.0401443	NM_003514, NM_005319, NM_080596, NM_003537, NM_021066, NM_005321, NM_002761, NM_002762, NM_005322, NM_170610	129	386	12782	2.31028	0.999724	0.193978	40.163
INTERPRO	IPR009072:Histone-fold	3	2.14286	0.061206	NM_003514, NM_080596, NM_003537, NM_170610	125	54	16659	7.404	1	0.381727	55.6499
SP_PIR_KEYWORDS	ubl conjugation	9	6.42857	0.06365	NM_003514, NM_005319, NM_080596, NM_000257, NM_003537, NM_018476, NM_021066, NM_006063, NM_170610, NM_005205	140	588	19235	2.10295	1	0.261443	59.1794
GOTERM_BP_FAT	GO:0051276~chromosome organization	9	6.42857	0.0693232	NM_003514, NM_005319, NM_080596, NM_003537, NM_021066, NM_005321, NM_002761, NM_002762, NM_005322, NM_170610	122	485	13528	2.05766	1	0.50155	69.5233
GOTERM_CC_FAT	GO:0005694~chromosome	9	6.42857	0.0907268	NM_003514, NM_005319, NM_080596, NM_003537, NM_021066, NM_005321, NM_002761, NM_002762, NM_005322, NM_170610	129	460	12782	1.93862	1	0.371205	69.6417
GOTERM_BP_FAT	GO:0006325~chromatin organization	7	5	0.123248	NM_003514, NM_005319, NM_080596, NM_003537, NM_021066, NM_005321, NM_005322, NM_170610	122	378	13528	2.05343	1	0.647809	88.6436
INTERPRO	IPR011991:Winged helix repressor DNA-binding	3	2.14286	0.406634	NM_005319, NM_005321, NM_005322	125	187	16659	2.13805	1	0.970383	99.8792
SP_PIR_KEYWORDS	dna-binding	10	7.14286	0.931811	NM_003514, NM_005319, NM_080596, NM_003407, NM_003537, NM_021066, NM_005321, NM_002761, NM_002762, NM_005322, NM_170610	140	1868	19235	0.735508	1	0.99985	100
GOTERM_MF_FAT	GO:0003677~DNA binding	12	8.57143	0.998237	NM_003407, NM_001085, NM_021066, NM_002761, NM_005321, NM_002762, NM_005322, NM_170610, NM_005319, NM_003514, NM_080596, NM_003537, NM_000477	123	2331	12983	0.543387	1	1	100
SP_PIR_KEYWORDS	nucleus	15	10.7143	0.999949	NM_001442, NM_003407, NM_018476, NM_021066, NM_002761, NM_005321, NM_000954, NM_002762, NM_005322, NM_170610, NM_003514, NM_005319, NM_080596, NM_003537, NM_000100, NM_001540	140	4283	19235	0.48118	1	1	100
Annotation Cluster 13	Enrichment Score: 2.898553150816117
Category	Term	Count	%	PValue	Genes	List Total	Pop Hits	Pop Total	Fold Enrichment	Bonferroni	Benjamini	FDR
SP_PIR_KEYWORDS	protease inhibitor	8	5.71429	1.26343e-05	NM_006528, NM_001900, NM_001085, NM_000295, NM_000100, NM_001322, NM_003064, NM_003122	140	107	19235	10.2724	0.00429904	0.000172317	0.0172113
INTERPRO	IPR000010:Proteinase inhibitor I25, cystatin	4	2.85714	0.000302689	NM_001900, NM_001622, NM_000100, NM_001322	125	18	16659	29.616	0.068953	0.006474	0.388956
SMART	SM00043:CY	4	2.85714	0.000315934	NM_001900, NM_001622, NM_000100, NM_001322	70	18	9079	28.8222	0.0150528	0.00755492	0.301107
UP_SEQ_FEATURE	site:Reactive site	3	2.14286	0.00182819	NM_001900, NM_000100, NM_001322	140	9	19113	45.5071	0.605278	0.0503321	2.6064
UP_SEQ_FEATURE	short sequence motif:Secondary area of contact	3	2.14286	0.00330408	NM_001900, NM_000100, NM_001322	140	12	19113	34.1304	0.813859	0.0806263	4.66424
INTERPRO	IPR018073:Proteinase inhibitor I25, cystatin, conserved site	3	2.14286	0.00345458	NM_001900, NM_000100, NM_001322	125	12	16659	33.318	0.55811	0.0529906	4.35706
GOTERM_MF_FAT	GO:0004869~cysteine-type endopeptidase inhibitor activity	4	2.85714	0.00498347	NM_001900, NM_001622, NM_000100, NM_001322	123	37	12983	11.4111	0.67828	0.068426	6.19158
PIR_SUPERFAMILY	PIRSF001638:cystatin	3	2.14286	0.00548522	NM_001900, NM_000100, NM_001322	108	8	7396	25.6806	0.387085	0.0783485	5.79601
SP_PIR_KEYWORDS	thiol protease inhibitor	3	2.14286	0.0118764	NM_001900, NM_000100, NM_001322	140	23	19235	17.9208	0.982992	0.0678326	15.0213
Annotation Cluster 14	Enrichment Score: 2.8894898688306068
Category	Term	Count	%	PValue	Genes	List Total	Pop Hits	Pop Total	Fold Enrichment	Bonferroni	Benjamini	FDR
SP_PIR_KEYWORDS	liver	11	7.85714	1.30103e-11	NM_001622, NM_000508, NM_000509, NM_000040, NM_021870, NM_021871, NM_005141, NM_000029, NM_006744, NM_000567, NM_000090, NM_000371, NM_000035	140	59	19235	25.6156	4.4365e-09	4.92944e-10	1.77249e-08
GOTERM_MF_FAT	GO:0043498~cell surface binding	7	5	2.42191e-07	NM_000482, NM_000508, NM_000567, NM_000509, NM_000928, NM_000042, NM_021870, NM_021871, NM_005141	123	29	12983	25.4783	5.49758e-05	2.74883e-05	0.000309848
GOTERM_CC_FAT	GO:0030141~secretory granule	12	8.57143	1.85667e-06	NM_003118, NM_000508, NM_000295, NM_000509, NM_000928, NM_021870, NM_021871, NM_000948, NM_005141, NM_001080468, NM_019617, NM_000477, NM_003008, NM_003007	129	180	12782	6.60568	0.000371265	4.12584e-05	0.00232711
GOTERM_MF_FAT	GO:0043499~eukaryotic cell surface binding	5	3.57143	1.60693e-05	NM_000482, NM_000508, NM_000509, NM_000042, NM_021870, NM_021871, NM_005141	123	17	12983	31.045	0.00364112	0.000607776	0.0205564
GOTERM_BP_FAT	GO:0009611~response to wounding	17	12.1429	1.95533e-05	NM_006528, NM_000612, NM_000239, NM_001622, NM_001097589, NM_000508, NM_001085, NM_000509, NM_000295, NM_000042, NM_002964, NM_001040058, NM_021870, NM_006121, NM_021871, NM_005141, NM_000582, NM_000567, NM_000064, NM_000090, NM_005416, NM_001040060	122	530	13528	3.5567	0.0278404	0.00141077	0.0323342
GOTERM_BP_FAT	GO:0010038~response to metal ion	9	6.42857	2.00738e-05	NM_005952, NM_003225, NM_000508, NM_003280, NM_001101, NM_000509, NM_000035, NM_000295, NM_021870, NM_021871, NM_005141	122	129	13528	7.73618	0.0285708	0.00137937	0.0331947
GOTERM_CC_FAT	GO:0031093~platelet alpha granule lumen	6	4.28571	5.22659e-05	NM_003118, NM_000508, NM_000509, NM_000295, NM_000477, NM_021870, NM_021871, NM_005141	129	41	12782	14.5003	0.010399	0.000949863	0.0654902
GOTERM_CC_FAT	GO:0060205~cytoplasmic membrane-bounded vesicle lumen	6	4.28571	7.39455e-05	NM_003118, NM_000508, NM_000509, NM_000295, NM_000477, NM_021870, NM_021871, NM_005141	129	44	12782	13.5116	0.0146808	0.00123171	0.0926436
GOTERM_CC_FAT	GO:0031983~vesicle lumen	6	4.28571	9.18523e-05	NM_003118, NM_000508, NM_000509, NM_000295, NM_000477, NM_021870, NM_021871, NM_005141	129	46	12782	12.9242	0.0182036	0.00141218	0.115066
INTERPRO	IPR012290:Fibrinogen, alpha/beta/gamma chain, coiled coil	3	2.14286	0.000164078	NM_000508, NM_000509, NM_021870, NM_021871, NM_005141	125	3	16659	133.272	0.0379853	0.0042936	0.211014
GOTERM_CC_FAT	GO:0031091~platelet alpha granule	6	4.28571	0.000236304	NM_003118, NM_000508, NM_000509, NM_000295, NM_000477, NM_021870, NM_021871, NM_005141	129	56	12782	10.6163	0.0461667	0.00337048	0.295779
GOTERM_BP_FAT	GO:0050878~regulation of body fluid levels	8	5.71429	0.0002704	NM_006528, NM_000508, NM_001009181, NM_000509, NM_000090, NM_000295, NM_000042, NM_021870, NM_021871, NM_003154, NM_005141	122	141	13528	6.29136	0.323288	0.0110954	0.446273
SP_PIR_KEYWORDS	blood coagulation	5	3.57143	0.000283273	NM_006528, NM_000508, NM_000509, NM_000295, NM_021870, NM_021871, NM_005141	140	44	19235	15.6128	0.0920897	0.00283743	0.385236
GOTERM_BP_FAT	GO:0007596~blood coagulation	7	5	0.000302488	NM_006528, NM_000508, NM_000509, NM_000090, NM_000295, NM_000042, NM_021870, NM_021871, NM_005141	122	102	13528	7.60977	0.353937	0.0120616	0.499108
GOTERM_BP_FAT	GO:0050817~coagulation	7	5	0.000302488	NM_006528, NM_000508, NM_000509, NM_000090, NM_000295, NM_000042, NM_021870, NM_021871, NM_005141	122	102	13528	7.60977	0.353937	0.0120616	0.499108
GOTERM_BP_FAT	GO:0042060~wound healing	9	6.42857	0.000314914	NM_006528, NM_000612, NM_000508, NM_001097589, NM_000509, NM_000090, NM_000295, NM_000042, NM_021870, NM_005416, NM_021871, NM_005141	122	191	13528	5.22496	0.36543	0.0122169	0.519561
GOTERM_BP_FAT	GO:0007599~hemostasis	7	5	0.000411579	NM_006528, NM_000508, NM_000509, NM_000090, NM_000295, NM_000042, NM_021870, NM_021871, NM_005141	122	108	13528	7.18701	0.44813	0.0140537	0.678533
GOTERM_CC_FAT	GO:0005577~fibrinogen complex	3	2.14286	0.00202196	NM_000508, NM_000509, NM_021870, NM_021871, NM_005141	129	7	12782	42.4651	0.33289	0.0222379	2.50497
GOTERM_BP_FAT	GO:0030168~platelet activation	4	2.85714	0.00286522	NM_000508, NM_000509, NM_000090, NM_021870, NM_021871, NM_005141	122	32	13528	13.8607	0.98413	0.0636509	4.63471
GOTERM_BP_FAT	GO:0043623~cellular protein complex assembly	7	5	0.00333007	NM_000508, NM_000509, NM_000035, NM_003673, NM_006009, NM_021870, NM_021871, NM_005348, NM_005141	122	162	13528	4.79134	0.991906	0.0703801	5.36735
KEGG_PATHWAY	hsa04610:Complement and coagulation cascades	5	3.57143	0.00357014	NM_000508, NM_000064, NM_000509, NM_000295, NM_021870, NM_021871, NM_005141	48	69	5085	7.67663	0.20743	0.20743	3.57955
GOTERM_CC_FAT	GO:0031988~membrane-bounded vesicle	14	10	0.00451585	NM_003118, NM_000508, NM_000509, NM_000295, NM_000928, NM_001040058, NM_021870, NM_021871, NM_000948, NM_005348, NM_005141, NM_000582, NM_001080468, NM_019617, NM_000477, NM_003008, NM_003007, NM_001040060	129	568	12782	2.44224	0.595545	0.0370148	5.51505
GOTERM_CC_FAT	GO:0016023~cytoplasmic membrane-bounded vesicle	13	9.28571	0.00908851	NM_003118, NM_000508, NM_000509, NM_000295, NM_000928, NM_021870, NM_021871, NM_000948, NM_005141, NM_005348, NM_001080468, NM_019617, NM_000477, NM_003008, NM_003007	129	550	12782	2.34202	0.838945	0.0631337	10.8131
GOTERM_BP_FAT	GO:0051258~protein polymerization	4	2.85714	0.00953455	NM_000508, NM_000509, NM_006009, NM_021870, NM_021871, NM_005141	122	49	13528	9.05186	0.999999	0.14248	14.6532
GOTERM_CC_FAT	GO:0044433~cytoplasmic vesicle part	7	5	0.0112788	NM_001080468, NM_003118, NM_000508, NM_000509, NM_000295, NM_000477, NM_021870, NM_021871, NM_005141	129	187	12782	3.70907	0.89654	0.0728307	13.2527
GOTERM_MF_FAT	GO:0030674~protein binding, bridging	5	3.57143	0.0118241	NM_000089, NM_000508, NM_000509, NM_003125, NM_021870, NM_021871, NM_005141	123	94	12983	5.61451	0.932799	0.110766	14.1161
INTERPRO	IPR014716:Fibrinogen, alpha/beta/gamma chain, C-terminal globular, subdomain 1	3	2.14286	0.0125542	NM_000508, NM_000509, NM_021870, NM_021871, NM_005141	125	23	16659	17.3833	0.949286	0.138498	15.0099
GOTERM_BP_FAT	GO:0051592~response to calcium ion	4	2.85714	0.0130624	NM_000508, NM_001101, NM_000509, NM_021870, NM_021871, NM_005141	122	55	13528	8.06438	1	0.174513	19.5441
GOTERM_CC_FAT	GO:0031982~vesicle	14	10	0.0166971	NM_003118, NM_000508, NM_000509, NM_000295, NM_000928, NM_001040058, NM_021870, NM_021871, NM_000948, NM_005348, NM_005141, NM_000582, NM_001080468, NM_019617, NM_000477, NM_003008, NM_003007, NM_001040060	129	670	12782	2.07044	0.965528	0.0998899	19.0265
UP_SEQ_FEATURE	domain:Fibrinogen C-terminal	3	2.14286	0.022586	NM_000508, NM_000509, NM_021870, NM_021871, NM_005141	140	32	19113	12.7989	0.999991	0.320802	28.0869
INTERPRO	IPR002181:Fibrinogen, alpha/beta/gamma chain, C-terminal globular	3	2.14286	0.0235666	NM_000508, NM_000509, NM_021870, NM_021871, NM_005141	125	32	16659	12.4942	0.996405	0.201589	26.4355
SMART	SM00186:FBG	3	2.14286	0.0243808	NM_000508, NM_000509, NM_021870, NM_021871, NM_005141	70	32	9079	12.1594	0.694187	0.155706	20.9874
GOTERM_CC_FAT	GO:0031410~cytoplasmic vesicle	13	9.28571	0.0273215	NM_003118, NM_000508, NM_000509, NM_000295, NM_000928, NM_021870, NM_021871, NM_000948, NM_005141, NM_005348, NM_001080468, NM_019617, NM_000477, NM_003008, NM_003007	129	642	12782	2.0064	0.996075	0.139067	29.3345
GOTERM_BP_FAT	GO:0001775~cell activation	6	4.28571	0.114906	NM_000029, NM_000612, NM_000508, NM_000509, NM_000090, NM_021870, NM_021871, NM_005141	122	287	13528	2.31816	1	0.630571	86.7179
GOTERM_CC_FAT	GO:0009986~cell surface	6	4.28571	0.269822	NM_001885, NM_000508, NM_000509, NM_000042, NM_021870, NM_021871, NM_001540, NM_005141	129	348	12782	1.70837	1	0.737672	98.0581
GOTERM_CC_FAT	GO:0009897~external side of plasma membrane	3	2.14286	0.510041	NM_000508, NM_000509, NM_021870, NM_021871, NM_005141	129	170	12782	1.74856	1	0.935686	99.9869
GOTERM_CC_FAT	GO:0043233~organelle lumen	15	10.7143	0.888368	NM_001443, NM_000612, NM_003118, NM_000482, NM_002612, NM_000508, NM_000257, NM_000509, NM_000295, NM_002761, NM_002762, NM_021870, NM_021871, NM_005141, NM_001101, NM_000100, NM_000477	129	1820	12782	0.816637	1	0.999152	100
GOTERM_CC_FAT	GO:0031974~membrane-enclosed lumen	15	10.7143	0.904185	NM_001443, NM_000612, NM_003118, NM_000482, NM_002612, NM_000508, NM_000257, NM_000509, NM_000295, NM_002761, NM_002762, NM_021870, NM_021871, NM_005141, NM_001101, NM_000100, NM_000477	129	1856	12782	0.800797	1	0.999344	100
GOTERM_CC_FAT	GO:0070013~intracellular organelle lumen	9	6.42857	0.99817	NM_001443, NM_000612, NM_000482, NM_002612, NM_000257, NM_001101, NM_000100, NM_002761, NM_002762	129	1779	12782	0.501275	1	1	100
Annotation Cluster 15	Enrichment Score: 2.6211967507300025
Category	Term	Count	%	PValue	Genes	List Total	Pop Hits	Pop Total	Fold Enrichment	Bonferroni	Benjamini	FDR
SP_PIR_KEYWORDS	lipid binding	6	4.28571	1.45638e-07	NM_001443, NM_000482, NM_001442, NM_000042, NM_001647, NM_004102	140	18	19235	45.7976	4.96614e-05	3.54733e-06	0.000198415
INTERPRO	IPR000566:Lipocalin-related protein and Bos/Can/Equ allergen	6	4.28571	3.61208e-06	NM_001443, NM_006744, NM_001442, NM_000954, NM_001647, NM_004102	125	32	16659	24.9885	0.000852089	0.000852089	0.00464977
INTERPRO	IPR012674:Calycin	6	4.28571	4.23183e-06	NM_001443, NM_006744, NM_001442, NM_000954, NM_001647, NM_004102	125	33	16659	24.2313	0.000998215	0.000499232	0.00544754
GOTERM_MF_FAT	GO:0008289~lipid binding	13	9.28571	0.00107014	NM_001443, NM_000482, NM_001442, NM_000040, NM_000928, NM_000954, NM_000042, NM_006432, NM_001647, NM_006744, NM_080574, NM_000477, NM_004102	123	450	12983	3.0493	0.215768	0.0240121	1.36048
GOTERM_MF_FAT	GO:0033293~monocarboxylic acid binding	5	3.57143	0.00163331	NM_001443, NM_001442, NM_000928, NM_000477, NM_004102	123	54	12983	9.77341	0.31	0.0331704	2.06957
SP_PIR_KEYWORDS	lipid-binding	5	3.57143	0.00429465	NM_001443, NM_001442, NM_000477, NM_001647, NM_004102	140	91	19235	7.54906	0.769529	0.0263313	5.69495
GOTERM_MF_FAT	GO:0005504~fatty acid binding	4	2.85714	0.00537394	NM_001443, NM_001442, NM_000477, NM_004102	123	38	12983	11.1108	0.705705	0.0694239	6.66146
INTERPRO	IPR000463:Cytosolic fatty-acid binding	3	2.14286	0.00616008	NM_001443, NM_001442, NM_004102	125	16	16659	24.9885	0.767363	0.0778204	7.64632
PIR_SUPERFAMILY	PIRSF500199:intracellular lipid-binding protein	3	2.14286	0.0104737	NM_001443, NM_001442, NM_004102	108	11	7396	18.6768	0.608229	0.125295	10.8005
PIR_SUPERFAMILY	PIRSF002390:lipid binding protein, FABP type	3	2.14286	0.0145767	NM_001443, NM_001442, NM_004102	108	13	7396	15.8034	0.729335	0.150714	14.7344
GOTERM_MF_FAT	GO:0005319~lipid transporter activity	4	2.85714	0.0213618	NM_001443, NM_000482, NM_001647, NM_004102	123	63	12983	6.70177	0.992566	0.160593	24.138
KEGG_PATHWAY	hsa03320:PPAR signaling pathway	4	2.85714	0.0253407	NM_001443, NM_001442, NM_000040, NM_004102	48	69	5085	6.1413	0.811447	0.24275	23.0181
GOTERM_MF_FAT	GO:0031406~carboxylic acid binding	5	3.57143	0.046778	NM_001443, NM_001442, NM_000928, NM_000477, NM_004102	123	144	12983	3.66503	0.999981	0.29588	45.8225
GOTERM_BP_FAT	GO:0006631~fatty acid metabolic process	4	2.85714	0.26087	NM_001442, NM_000928, NM_000954, NM_004102	122	198	13528	2.24011	1	0.862491	99.3258
SP_PIR_KEYWORDS	transport	10	7.14286	0.86197	NM_001443, NM_006744, NM_000482, NM_001442, NM_000371, NM_000518, NM_000040, NM_000954, NM_001647, NM_004102	140	1670	19235	0.822712	1	0.998909	100
Annotation Cluster 16	Enrichment Score: 2.5089456379183965
Category	Term	Count	%	PValue	Genes	List Total	Pop Hits	Pop Total	Fold Enrichment	Bonferroni	Benjamini	FDR
GOTERM_BP_FAT	GO:0032101~regulation of response to external stimulus	10	7.14286	1.25436e-05	NM_000029, NM_000612, NM_001442, NM_003407, NM_001622, NM_000064, NM_003357, NM_000042, NM_001040058, NM_006121, NM_001040060, NM_000582	122	159	13528	6.97391	0.01795	0.00106491	0.0207437
GOTERM_BP_FAT	GO:0031214~biomineral formation	5	3.57143	0.000320135	NM_000088, NM_002159, NM_001009181, NM_000200, NM_001040058, NM_003154, NM_001040060, NM_000582	122	37	13528	14.9845	0.370197	0.0120934	0.528153
GOTERM_BP_FAT	GO:0051241~negative regulation of multicellular organismal process	8	5.71429	0.000672158	NM_000612, NM_006744, NM_001622, NM_001009181, NM_003357, NM_000040, NM_000042, NM_006121, NM_003154	122	164	13528	5.40904	0.621267	0.0196197	1.10589
GOTERM_BP_FAT	GO:0001503~ossification	6	4.28571	0.00369808	NM_000612, NM_003118, NM_000088, NM_001622, NM_001009181, NM_001040058, NM_003154, NM_001040060, NM_000582	122	115	13528	5.78532	0.995252	0.07358	5.9436
UP_SEQ_FEATURE	glycosylation site:O-linked (GalNAc...)	5	3.57143	0.00456596	NM_000612, NM_001622, NM_000040, NM_000042, NM_001040058, NM_001040060, NM_000582	140	92	19113	7.41964	0.902199	0.0923237	6.39153
GOTERM_BP_FAT	GO:0060348~bone development	6	4.28571	0.00492122	NM_000612, NM_003118, NM_000088, NM_001622, NM_001009181, NM_001040058, NM_003154, NM_001040060, NM_000582	122	123	13528	5.40904	0.999194	0.089475	7.83525
GOTERM_BP_FAT	GO:0048585~negative regulation of response to stimulus	5	3.57143	0.0123568	NM_000612, NM_003407, NM_001622, NM_000090, NM_001040058, NM_001040060, NM_000582	122	100	13528	5.54426	1	0.167406	18.5875
GOTERM_BP_FAT	GO:0001649~osteoblast differentiation	3	2.14286	0.054167	NM_000612, NM_000088, NM_001040058, NM_001040060, NM_000582	122	42	13528	7.92037	1	0.434656	60.1894
GOTERM_BP_FAT	GO:0051240~positive regulation of multicellular organismal process	5	3.57143	0.175	NM_000029, NM_000612, NM_001622, NM_000042, NM_001040058, NM_001040060, NM_000582	122	244	13528	2.27224	1	0.748928	95.8482
Annotation Cluster 17	Enrichment Score: 2.2994847269330063
Category	Term	Count	%	PValue	Genes	List Total	Pop Hits	Pop Total	Fold Enrichment	Bonferroni	Benjamini	FDR
GOTERM_BP_FAT	GO:0055088~lipid homeostasis	5	3.57143	0.0011001	NM_000612, NM_000482, NM_001442, NM_000040, NM_006432	122	51	13528	10.8711	0.795956	0.0279835	1.80398
GOTERM_BP_FAT	GO:0030301~cholesterol transport	4	2.85714	0.00434525	NM_000482, NM_000040, NM_000936, NM_006432	122	37	13528	11.9876	0.998142	0.0825342	6.94898
GOTERM_BP_FAT	GO:0015918~sterol transport	4	2.85714	0.00434525	NM_000482, NM_000040, NM_000936, NM_006432	122	37	13528	11.9876	0.998142	0.0825342	6.94898
GOTERM_BP_FAT	GO:0055092~sterol homeostasis	4	2.85714	0.00468725	NM_000482, NM_001442, NM_000040, NM_006432	122	38	13528	11.6721	0.998869	0.0864866	7.47618
GOTERM_BP_FAT	GO:0042632~cholesterol homeostasis	4	2.85714	0.00468725	NM_000482, NM_001442, NM_000040, NM_006432	122	38	13528	11.6721	0.998869	0.0864866	7.47618
GOTERM_BP_FAT	GO:0015914~phospholipid transport	3	2.14286	0.0349779	NM_000482, NM_000040, NM_006432	122	33	13528	10.0805	1	0.339407	44.5037
Annotation Cluster 18	Enrichment Score: 2.186666313194085
Category	Term	Count	%	PValue	Genes	List Total	Pop Hits	Pop Total	Fold Enrichment	Bonferroni	Benjamini	FDR
GOTERM_BP_FAT	GO:0022600~digestive system process	6	4.28571	1.19127e-05	NM_001443, NM_003225, NM_006744, NM_001085, NM_001009181, NM_000936, NM_003154	122	34	13528	19.568	0.017055	0.00107455	0.0197005
GOTERM_BP_FAT	GO:0030277~maintenance of gastrointestinal epithelium	3	2.14286	0.00116256	NM_003225, NM_006744, NM_001085	122	6	13528	55.4426	0.813572	0.0290386	1.90547
GOTERM_BP_FAT	GO:0010669~epithelial structure maintenance	3	2.14286	0.00116256	NM_003225, NM_006744, NM_001085	122	6	13528	55.4426	0.813572	0.0290386	1.90547
GOTERM_BP_FAT	GO:0001894~tissue homeostasis	3	2.14286	0.109066	NM_003225, NM_006744, NM_001085	122	63	13528	5.28025	1	0.62074	85.1917
GOTERM_BP_FAT	GO:0048871~multicellular organismal homeostasis	3	2.14286	0.176337	NM_003225, NM_006744, NM_001085	122	85	13528	3.9136	1	0.750118	95.958
GOTERM_BP_FAT	GO:0060249~anatomical structure homeostasis	3	2.14286	0.244981	NM_003225, NM_006744, NM_001085	122	106	13528	3.13826	1	0.84587	99.0416
Annotation Cluster 19	Enrichment Score: 2.1470677361910333
Category	Term	Count	%	PValue	Genes	List Total	Pop Hits	Pop Total	Fold Enrichment	Bonferroni	Benjamini	FDR
GOTERM_CC_FAT	GO:0044430~cytoskeletal part	21	15	0.00121331	NM_002274, NM_001927, NM_000257, NM_003280, NM_005557, NM_002272, NM_181526, NM_003282, NM_003295, NM_006121, NM_001885, NM_003279, NM_005159, NM_006097, NM_001100, NM_000035, NM_000421, NM_153490, NM_013292, NM_006009, NM_005554, NM_001540, NM_000424	129	952	12782	2.1857	0.215578	0.0141813	1.51016
GOTERM_CC_FAT	GO:0005856~cytoskeleton	25	17.8571	0.00491757	NM_002274, NM_001927, NM_003280, NM_181526, NM_002272, NM_003125, NM_003282, NM_001885, NM_003279, NM_006097, NM_153490, NM_013292, NM_006009, NM_005554, NM_001540, NM_000257, NM_005557, NM_005988, NM_003295, NM_006121, NM_005159, NM_001100, NM_001101, NM_000035, NM_006063, NM_000421, NM_000424	129	1381	12782	1.79372	0.626912	0.0386701	5.99185
GOTERM_CC_FAT	GO:0043228~non-membrane-bounded organelle	37	26.4286	0.0207972	NM_002274, NM_001927, NM_003280, NM_181526, NM_002272, NM_003125, NM_003282, NM_170610, NM_001885, NM_003514, NM_003279, NM_080596, NM_006097, NM_003537, NM_000100, NM_153490, NM_006009, NM_013292, NM_000146, NM_005554, NM_001540, NM_000257, NM_005557, NM_021066, NM_005988, NM_002761, NM_005321, NM_002762, NM_003295, NM_001004, NM_005322, NM_006121, NM_005319, NM_005159, NM_001100, NM_001101, NM_…	129	2596	12782	1.41223	0.985054	0.113163	23.1581
GOTERM_CC_FAT	GO:0043232~intracellular non-membrane-bounded organelle	37	26.4286	0.0207972	NM_002274, NM_001927, NM_003280, NM_181526, NM_002272, NM_003125, NM_003282, NM_170610, NM_001885, NM_003514, NM_003279, NM_080596, NM_006097, NM_003537, NM_000100, NM_153490, NM_006009, NM_013292, NM_000146, NM_005554, NM_001540, NM_000257, NM_005557, NM_021066, NM_005988, NM_002761, NM_005321, NM_002762, NM_003295, NM_001004, NM_005322, NM_006121, NM_005319, NM_005159, NM_001100, NM_001101, NM_…	129	2596	12782	1.41223	0.985054	0.113163	23.1581
Annotation Cluster 20	Enrichment Score: 2.1079549339919015
Category	Term	Count	%	PValue	Genes	List Total	Pop Hits	Pop Total	Fold Enrichment	Bonferroni	Benjamini	FDR
INTERPRO	IPR001436:Alpha crystallin/Heat shock protein	3	2.14286	0.00149443	NM_000394, NM_001885, NM_001540	125	8	16659	49.977	0.297388	0.0289842	1.90683
INTERPRO	IPR002068:Heat shock protein Hsp20	3	2.14286	0.00191206	NM_000394, NM_001885, NM_001540	125	9	16659	44.424	0.363442	0.0341479	2.43368
GOTERM_BP_FAT	GO:0009266~response to temperature stimulus	5	3.57143	0.00649964	NM_000394, NM_000029, NM_001885, NM_001553, NM_001540	122	83	13528	6.67983	0.999919	0.112362	10.2236
GOTERM_BP_FAT	GO:0009408~response to heat	4	2.85714	0.0137133	NM_000394, NM_001885, NM_001553, NM_001540	122	56	13528	7.92037	1	0.179151	20.4172
GOTERM_BP_FAT	GO:0006916~anti-apoptosis	5	3.57143	0.113296	NM_000394, NM_001885, NM_005345, NM_003295, NM_005346, NM_001540	122	206	13528	2.69139	1	0.631342	86.3127
Annotation Cluster 21	Enrichment Score: 2.074682530642809
Category	Term	Count	%	PValue	Genes	List Total	Pop Hits	Pop Total	Fold Enrichment	Bonferroni	Benjamini	FDR
SP_PIR_KEYWORDS	vasoactive	3	2.14286	0.00273232	NM_000029, NM_000518, NM_006172	140	11	19235	37.4708	0.606626	0.0174496	3.65893
GOTERM_BP_FAT	GO:0008015~blood circulation	7	5	0.00649996	NM_000089, NM_000029, NM_005159, NM_003280, NM_003673, NM_000518, NM_006172	122	186	13528	4.1731	0.999919	0.111044	10.2241
GOTERM_BP_FAT	GO:0003013~circulatory system process	7	5	0.00649996	NM_000089, NM_000029, NM_005159, NM_003280, NM_003673, NM_000518, NM_006172	122	186	13528	4.1731	0.999919	0.111044	10.2241
GOTERM_BP_FAT	GO:0050880~regulation of blood vessel size	4	2.85714	0.0118148	NM_000029, NM_005159, NM_000518, NM_006172	122	53	13528	8.3687	1	0.165276	17.8454
GOTERM_BP_FAT	GO:0035150~regulation of tube size	4	2.85714	0.0118148	NM_000029, NM_005159, NM_000518, NM_006172	122	53	13528	8.3687	1	0.165276	17.8454
GOTERM_BP_FAT	GO:0008217~regulation of blood pressure	5	3.57143	0.0123568	NM_000089, NM_000029, NM_005159, NM_000518, NM_006172	122	100	13528	5.54426	1	0.167406	18.5875
GOTERM_BP_FAT	GO:0003018~vascular process in circulatory system	4	2.85714	0.0150699	NM_000029, NM_005159, NM_000518, NM_006172	122	58	13528	7.64726	1	0.188462	22.2083
Annotation Cluster 22	Enrichment Score: 2.0221035631168798
Category	Term	Count	%	PValue	Genes	List Total	Pop Hits	Pop Total	Fold Enrichment	Bonferroni	Benjamini	FDR
SP_PIR_KEYWORDS	methylated amino acid	6	4.28571	2.60489e-07	NM_005159, NM_001100, NM_002385, NM_003537, NM_001101, NM_005321, NM_001025092, NM_001025090, NM_001025081	140	20	19235	41.2179	8.88229e-05	5.92177e-06	0.000354885
INTERPRO	IPR004001:Actin, conserved site	3	2.14286	0.00616008	NM_005159, NM_001100, NM_001101	125	16	16659	24.9885	0.767363	0.0778204	7.64632
PIR_SUPERFAMILY	PIRSF002337:Actin	3	2.14286	0.0244799	NM_005159, NM_001100, NM_001101	108	17	7396	12.085	0.88984	0.197948	23.5889
INTERPRO	IPR004000:Actin/actin-like	3	2.14286	0.0340438	NM_005159, NM_001100, NM_001101	125	39	16659	10.2517	0.999718	0.253186	35.9742
SMART	SM00268:ACTIN	3	2.14286	0.0352095	NM_005159, NM_001100, NM_001101	70	39	9079	9.97692	0.821028	0.193512	28.9711
SP_PIR_KEYWORDS	cytoskeleton	7	5	0.312072	NM_005159, NM_001100, NM_001101, NM_006063, NM_002964, NM_001540, NM_000424	140	636	19235	1.51219	1	0.765319	99.3881
GOTERM_BP_FAT	GO:0032989~cellular component morphogenesis	5	3.57143	0.476581	NM_000394, NM_005159, NM_001100, NM_001101, NM_003673	122	397	13528	1.39654	1	0.977974	99.9978
Annotation Cluster 23	Enrichment Score: 1.96908920290953
Category	Term	Count	%	PValue	Genes	List Total	Pop Hits	Pop Total	Fold Enrichment	Bonferroni	Benjamini	FDR
GOTERM_BP_FAT	GO:0050727~regulation of inflammatory response	7	5	5.93075e-05	NM_000029, NM_000612, NM_001442, NM_003407, NM_001622, NM_000064, NM_003357	122	76	13528	10.2131	0.0820777	0.00341984	0.0980429
GOTERM_BP_FAT	GO:0048584~positive regulation of response to stimulus	8	5.71429	0.00528435	NM_000029, NM_000612, NM_001442, NM_000064, NM_000567, NM_000928, NM_004048, NM_006121	122	236	13528	3.75882	0.999524	0.0945846	8.38993
GOTERM_BP_FAT	GO:0050729~positive regulation of inflammatory response	3	2.14286	0.0293196	NM_000029, NM_001442, NM_000064	122	30	13528	11.0885	1	0.303088	38.8698
GOTERM_BP_FAT	GO:0032103~positive regulation of response to external stimulus	3	2.14286	0.111952	NM_000029, NM_001442, NM_000064	122	64	13528	5.19775	1	0.6288	85.9656
GOTERM_BP_FAT	GO:0031349~positive regulation of defense response	3	2.14286	0.13876	NM_000029, NM_001442, NM_000064	122	73	13528	4.55693	1	0.678674	91.5466
Annotation Cluster 24	Enrichment Score: 1.9529782766345345
Category	Term	Count	%	PValue	Genes	List Total	Pop Hits	Pop Total	Fold Enrichment	Bonferroni	Benjamini	FDR
GOTERM_BP_FAT	GO:0045926~negative regulation of growth	6	4.28571	0.00305488	NM_000029, NM_001885, NM_000735, NM_001040058, NM_006172, NM_001040060, NM_000582, NM_052863	122	110	13528	6.04829	0.987942	0.0667024	4.93427
GOTERM_BP_FAT	GO:0040008~regulation of growth	10	7.14286	0.00351865	NM_000029, NM_000612, NM_001885, NM_006744, NM_000735, NM_001553, NM_001040058, NM_006172, NM_000948, NM_001040060, NM_000582, NM_052863	122	341	13528	3.25177	0.993841	0.0721185	5.66304
GOTERM_BP_FAT	GO:0001558~regulation of cell growth	7	5	0.0079292	NM_000029, NM_000612, NM_001885, NM_001553, NM_001040058, NM_006172, NM_001040060, NM_000582, NM_052863	122	194	13528	4.00101	0.99999	0.126494	12.3363
GOTERM_BP_FAT	GO:0030308~negative regulation of cell growth	5	3.57143	0.0092962	NM_000029, NM_001885, NM_001040058, NM_006172, NM_001040060, NM_000582, NM_052863	122	92	13528	6.02637	0.999999	0.140611	14.3129
GOTERM_BP_FAT	GO:0008361~regulation of cell size	7	5	0.0104795	NM_000029, NM_000612, NM_001885, NM_001100, NM_001040058, NM_006172, NM_001040060, NM_000582, NM_052863	122	206	13528	3.76795	1	0.152403	15.9899
GOTERM_BP_FAT	GO:0045792~negative regulation of cell size	5	3.57143	0.0119432	NM_000029, NM_001885, NM_001040058, NM_006172, NM_001040060, NM_000582, NM_052863	122	99	13528	5.60026	1	0.165337	18.0218
GOTERM_BP_FAT	GO:0032535~regulation of cellular component size	7	5	0.0348313	NM_000029, NM_000612, NM_001885, NM_001100, NM_001040058, NM_006172, NM_001040060, NM_000582, NM_052863	122	271	13528	2.86419	1	0.340455	44.3642
BIOCARTA	h_nfatPathway:NFAT and Hypertrophy of the heart (Transcription in the broken heart)	3	2.14286	0.0688397	NM_000029, NM_001100, NM_006172	18	37	1437	6.47297	0.971737	0.971737	49.6892
Annotation Cluster 25	Enrichment Score: 1.7758751460361175
Category	Term	Count	%	PValue	Genes	List Total	Pop Hits	Pop Total	Fold Enrichment	Bonferroni	Benjamini	FDR
GOTERM_BP_FAT	GO:0006869~lipid transport	9	6.42857	4.65673e-05	NM_001443, NM_006744, NM_000482, NM_000928, NM_000040, NM_000936, NM_006432, NM_000042, NM_004102	122	145	13528	6.88253	0.0650337	0.00291942	0.0769894
GOTERM_BP_FAT	GO:0010876~lipid localization	9	6.42857	8.17168e-05	NM_001443, NM_006744, NM_000482, NM_000928, NM_000040, NM_000936, NM_006432, NM_000042, NM_004102	122	157	13528	6.35648	0.111307	0.00420556	0.135065
SP_PIR_KEYWORDS	chylomicron	3	2.14286	0.00273232	NM_000482, NM_000040, NM_000042	140	11	19235	37.4708	0.606626	0.0174496	3.65893
GOTERM_CC_FAT	GO:0042627~chylomicron	3	2.14286	0.00614971	NM_000482, NM_000040, NM_000042	129	12	12782	24.7713	0.708798	0.0446658	7.44047
GOTERM_BP_FAT	GO:0060191~regulation of lipase activity	5	3.57143	0.00766156	NM_000029, NM_000482, NM_000928, NM_000040, NM_000042	122	87	13528	6.37272	0.999985	0.128126	11.9444
GOTERM_BP_FAT	GO:0051004~regulation of lipoprotein lipase activity	3	2.14286	0.00988403	NM_000482, NM_000040, NM_000042	122	17	13528	19.568	0.999999	0.145827	15.1499
GOTERM_CC_FAT	GO:0034385~triglyceride-rich lipoprotein particle	3	2.14286	0.0168033	NM_000482, NM_000040, NM_000042	129	20	12782	14.8628	0.966265	0.0976053	19.136
GOTERM_CC_FAT	GO:0034361~very-low-density lipoprotein particle	3	2.14286	0.0168033	NM_000482, NM_000040, NM_000042	129	20	12782	14.8628	0.966265	0.0976053	19.136
GOTERM_MF_FAT	GO:0005496~steroid binding	4	2.85714	0.0222622	NM_001443, NM_000928, NM_000040, NM_006432	123	64	12983	6.59705	0.993968	0.161574	25.0262
GOTERM_CC_FAT	GO:0034364~high-density lipoprotein particle	3	2.14286	0.0256842	NM_000482, NM_000040, NM_000042	129	25	12782	11.8902	0.994505	0.134592	27.8289
GOTERM_CC_FAT	GO:0034358~plasma lipoprotein particle	3	2.14286	0.0477577	NM_000482, NM_000040, NM_000042	129	35	12782	8.49302	0.999944	0.221941	45.8471
GOTERM_CC_FAT	GO:0032994~protein-lipid complex	3	2.14286	0.0477577	NM_000482, NM_000040, NM_000042	129	35	12782	8.49302	0.999944	0.221941	45.8471
GOTERM_BP_FAT	GO:0006641~triglyceride metabolic process	3	2.14286	0.0564854	NM_000482, NM_000040, NM_000042	122	43	13528	7.73618	1	0.441807	61.773
GOTERM_BP_FAT	GO:0046486~glycerolipid metabolic process	5	3.57143	0.0574626	NM_000482, NM_000928, NM_000040, NM_000042, NM_004102	122	162	13528	3.42238	1	0.445311	62.4225
GOTERM_BP_FAT	GO:0016042~lipid catabolic process	5	3.57143	0.0696388	NM_000482, NM_000928, NM_000040, NM_000936, NM_001832	122	173	13528	3.20478	1	0.500864	69.6938
GOTERM_BP_FAT	GO:0006639~acylglycerol metabolic process	3	2.14286	0.0710883	NM_000482, NM_000040, NM_000042	122	49	13528	6.78889	1	0.505983	70.4653
GOTERM_BP_FAT	GO:0006638~neutral lipid metabolic process	3	2.14286	0.0736304	NM_000482, NM_000040, NM_000042	122	50	13528	6.65311	1	0.51644	71.774
GOTERM_BP_FAT	GO:0006662~glycerol ether metabolic process	3	2.14286	0.0762015	NM_000482, NM_000040, NM_000042	122	51	13528	6.52266	1	0.522126	73.0421
GOTERM_BP_FAT	GO:0018904~organic ether metabolic process	3	2.14286	0.0814277	NM_000482, NM_000040, NM_000042	122	53	13528	6.27652	1	0.537615	75.4566
GOTERM_MF_FAT	GO:0005543~phospholipid binding	4	2.85714	0.232057	NM_001443, NM_000482, NM_000040, NM_000042	123	177	12983	2.38538	1	0.759989	96.5885
Annotation Cluster 26	Enrichment Score: 1.7498371049087376
Category	Term	Count	%	PValue	Genes	List Total	Pop Hits	Pop Total	Fold Enrichment	Bonferroni	Benjamini	FDR
SP_PIR_KEYWORDS	skin	3	2.14286	0.000511133	NM_000089, NM_000088, NM_000090	140	5	19235	82.4357	0.159989	0.0044603	0.694116
UP_SEQ_FEATURE	propeptide:N-terminal propeptide	3	2.14286	0.000772743	NM_000089, NM_000088, NM_000090	140	6	19113	68.2607	0.324772	0.0258406	1.1095
SP_PIR_KEYWORDS	bone	3	2.14286	0.00141092	NM_000089, NM_000088, NM_001040058, NM_001040060, NM_000582	140	8	19235	51.5223	0.382122	0.0097777	1.90519
UP_SEQ_FEATURE	propeptide:C-terminal propeptide	3	2.14286	0.00142873	NM_000089, NM_000088, NM_000090	140	8	19113	51.1955	0.516312	0.0443798	2.04236
PIR_SUPERFAMILY	PIRSF002255:collagen alpha 1(I) chain	3	2.14286	0.00201546	NM_000089, NM_000088, NM_000090	108	5	7396	41.0889	0.16436	0.0352743	2.16625
SP_PIR_KEYWORDS	Ehlers-Danlos syndrome	3	2.14286	0.00273232	NM_000089, NM_000088, NM_000090	140	11	19235	37.4708	0.606626	0.0174496	3.65893
UP_SEQ_FEATURE	domain:Fibrillar collagen NC1	3	2.14286	0.00276655	NM_000089, NM_000088, NM_000090	140	11	19113	37.2331	0.755211	0.0713946	3.9195
INTERPRO	IPR000885:Fibrillar collagen, C-terminal	3	2.14286	0.00289287	NM_000089, NM_000088, NM_000090	125	11	16659	36.3469	0.495258	0.0476629	3.66074
SMART	SM00038:COLFI	3	2.14286	0.00299539	NM_000089, NM_000088, NM_000090	70	11	9079	35.3727	0.134107	0.0468644	2.82236
GOTERM_MF_FAT	GO:0048407~platelet-derived growth factor binding	3	2.14286	0.0045572	NM_000089, NM_000088, NM_000090	123	11	12983	28.7871	0.64543	0.0667883	5.67614
GOTERM_CC_FAT	GO:0005583~fibrillar collagen	3	2.14286	0.00614971	NM_000089, NM_000088, NM_000090	129	12	12782	24.7713	0.708798	0.0446658	7.44047
GOTERM_BP_FAT	GO:0001501~skeletal system development	9	6.42857	0.00788171	NM_000089, NM_000612, NM_003118, NM_000088, NM_006744, NM_001622, NM_001009181, NM_000090, NM_001040058, NM_003154, NM_001040060, NM_000582	122	319	13528	3.12842	0.999989	0.127181	12.2669
GOTERM_MF_FAT	GO:0005201~extracellular matrix structural constituent	5	3.57143	0.0087174	NM_006528, NM_000089, NM_000088, NM_001009181, NM_000090, NM_003154	123	86	12983	6.13679	0.862966	0.0903033	10.5969
KEGG_PATHWAY	hsa04510:Focal adhesion	7	5	0.00982733	NM_000089, NM_000088, NM_006097, NM_001101, NM_181526, NM_000090, NM_013292, NM_001040058, NM_001040060, NM_000582	48	201	5085	3.68937	0.473727	0.192634	9.57553
SP_PIR_KEYWORDS	trimer	3	2.14286	0.0150426	NM_000089, NM_000088, NM_000090	140	26	19235	15.853	0.994307	0.0799827	18.6569
GOTERM_MF_FAT	GO:0019838~growth factor binding	5	3.57143	0.01714	NM_000089, NM_000612, NM_000088, NM_000090, NM_001553	123	105	12983	5.02633	0.980248	0.145279	19.8429
SP_PIR_KEYWORDS	hydroxylysine	3	2.14286	0.0210236	NM_000089, NM_000088, NM_000090	140	31	19235	13.2961	0.999287	0.107038	25.1344
SP_PIR_KEYWORDS	triple helix	3	2.14286	0.0210236	NM_000089, NM_000088, NM_000090	140	31	19235	13.2961	0.999287	0.107038	25.1344
GOTERM_BP_FAT	GO:0043588~skin development	3	2.14286	0.0275233	NM_000089, NM_000088, NM_000090	122	29	13528	11.4709	1	0.28932	36.9717
GOTERM_BP_FAT	GO:0030199~collagen fibril organization	3	2.14286	0.0275233	NM_000089, NM_000088, NM_000090	122	29	13528	11.4709	1	0.28932	36.9717
SP_PIR_KEYWORDS	hydroxyproline	3	2.14286	0.0292784	NM_000089, NM_000088, NM_000090	140	37	19235	11.14	0.99996	0.140358	33.2916
SP_PIR_KEYWORDS	extracellular matrix	6	4.28571	0.0308371	NM_000089, NM_003118, NM_000088, NM_000090, NM_000295, NM_001040058, NM_001040060, NM_000582	140	241	19235	3.42057	0.999977	0.143411	34.7362
KEGG_PATHWAY	hsa04512:ECM-receptor interaction	4	2.85714	0.041888	NM_000089, NM_000088, NM_000090, NM_001040058, NM_001040060, NM_000582	48	84	5085	5.04464	0.938048	0.293671	35.346
GOTERM_CC_FAT	GO:0005581~collagen	3	2.14286	0.0477577	NM_000089, NM_000088, NM_000090	129	35	12782	8.49302	0.999944	0.221941	45.8471
GOTERM_BP_FAT	GO:0030198~extracellular matrix organization	4	2.85714	0.0663931	NM_000089, NM_000029, NM_000088, NM_000090	122	104	13528	4.26482	1	0.488439	67.897
SP_PIR_KEYWORDS	hydroxylation	3	2.14286	0.0933679	NM_000089, NM_000088, NM_000090	140	71	19235	5.80533	1	0.344982	73.6943
GOTERM_CC_FAT	GO:0044420~extracellular matrix part	4	2.85714	0.11271	NM_000089, NM_003118, NM_000088, NM_000090	129	117	12782	3.38753	1	0.434161	77.6614
INTERPRO	IPR008160:Collagen triple helix repeat	3	2.14286	0.129486	NM_000089, NM_000088, NM_000090	125	84	16659	4.75971	1	0.618081	83.2226
GOTERM_CC_FAT	GO:0031012~extracellular matrix	7	5	0.132693	NM_006528, NM_000089, NM_003118, NM_000088, NM_001622, NM_000090, NM_000295	129	345	12782	2.01043	1	0.48426	83.2097
SP_PIR_KEYWORDS	collagen	3	2.14286	0.150457	NM_000089, NM_000088, NM_000090	140	95	19235	4.33872	1	0.492409	89.1549
GOTERM_BP_FAT	GO:0043062~extracellular structure organization	4	2.85714	0.179232	NM_000089, NM_000029, NM_000088, NM_000090	122	163	13528	2.72111	1	0.754628	96.1867
GOTERM_CC_FAT	GO:0005578~proteinaceous extracellular matrix	6	4.28571	0.217626	NM_006528, NM_000089, NM_003118, NM_000088, NM_000090, NM_000295	129	320	12782	1.85785	1	0.655979	95.3862
GOTERM_BP_FAT	GO:0001568~blood vessel development	4	2.85714	0.375649	NM_000089, NM_000029, NM_000088, NM_000090	122	245	13528	1.81037	1	0.946701	99.9586
GOTERM_BP_FAT	GO:0001944~vasculature development	4	2.85714	0.390221	NM_000089, NM_000029, NM_000088, NM_000090	122	251	13528	1.7671	1	0.952142	99.972
Annotation Cluster 27	Enrichment Score: 1.745081618648557
Category	Term	Count	%	PValue	Genes	List Total	Pop Hits	Pop Total	Fold Enrichment	Bonferroni	Benjamini	FDR
GOTERM_BP_FAT	GO:0006869~lipid transport	9	6.42857	4.65673e-05	NM_001443, NM_006744, NM_000482, NM_000928, NM_000040, NM_000936, NM_006432, NM_000042, NM_004102	122	145	13528	6.88253	0.0650337	0.00291942	0.0769894
GOTERM_BP_FAT	GO:0019216~regulation of lipid metabolic process	8	5.71429	6.41495e-05	NM_001443, NM_000029, NM_000612, NM_000482, NM_001085, NM_000040, NM_001553, NM_006432	122	112	13528	7.92037	0.0884737	0.00355654	0.106043
GOTERM_BP_FAT	GO:0010876~lipid localization	9	6.42857	8.17168e-05	NM_001443, NM_006744, NM_000482, NM_000928, NM_000040, NM_000936, NM_006432, NM_000042, NM_004102	122	157	13528	6.35648	0.111307	0.00420556	0.135065
GOTERM_BP_FAT	GO:0046890~regulation of lipid biosynthetic process	5	3.57143	0.000683511	NM_000029, NM_000612, NM_000482, NM_000040, NM_001553	122	45	13528	12.3206	0.627429	0.0195529	1.12447
GOTERM_BP_FAT	GO:0019217~regulation of fatty acid metabolic process	5	3.57143	0.000945615	NM_001443, NM_000029, NM_000612, NM_000482, NM_000040	122	49	13528	11.3148	0.744904	0.0249811	1.5525
GOTERM_BP_FAT	GO:0055088~lipid homeostasis	5	3.57143	0.0011001	NM_000612, NM_000482, NM_001442, NM_000040, NM_006432	122	51	13528	10.8711	0.795956	0.0279835	1.80398
GOTERM_BP_FAT	GO:0050994~regulation of lipid catabolic process	4	2.85714	0.00156166	NM_001443, NM_000612, NM_000482, NM_000040	122	26	13528	17.0593	0.895315	0.038163	2.55171
GOTERM_BP_FAT	GO:0010565~regulation of cellular ketone metabolic process	5	3.57143	0.00166876	NM_001443, NM_000029, NM_000612, NM_000482, NM_000040	122	57	13528	9.72678	0.910338	0.0400522	2.72445
GOTERM_BP_FAT	GO:0060191~regulation of lipase activity	5	3.57143	0.00766156	NM_000029, NM_000482, NM_000928, NM_000040, NM_000042	122	87	13528	6.37272	0.999985	0.128126	11.9444
GOTERM_BP_FAT	GO:0042304~regulation of fatty acid biosynthetic process	3	2.14286	0.00772051	NM_000029, NM_000482, NM_000040	122	15	13528	22.177	0.999986	0.126144	12.0309
GOTERM_BP_FAT	GO:0045834~positive regulation of lipid metabolic process	4	2.85714	0.00800925	NM_001443, NM_000029, NM_000612, NM_000482	122	46	13528	9.6422	0.999991	0.126304	12.4533
GOTERM_BP_FAT	GO:0051336~regulation of hydrolase activity	9	6.42857	0.0107672	NM_001443, NM_000029, NM_000482, NM_003280, NM_000035, NM_000100, NM_000928, NM_000040, NM_000042	122	337	13528	2.96133	1	0.15472	16.393
GOTERM_BP_FAT	GO:0034367~macromolecular complex remodeling	3	2.14286	0.0135697	NM_000029, NM_000482, NM_000040	122	20	13528	16.6328	1	0.179046	20.2253
GOTERM_BP_FAT	GO:0034368~protein-lipid complex remodeling	3	2.14286	0.0135697	NM_000029, NM_000482, NM_000040	122	20	13528	16.6328	1	0.179046	20.2253
GOTERM_BP_FAT	GO:0034369~plasma lipoprotein particle remodeling	3	2.14286	0.0135697	NM_000029, NM_000482, NM_000040	122	20	13528	16.6328	1	0.179046	20.2253
GOTERM_BP_FAT	GO:0045923~positive regulation of fatty acid metabolic process	3	2.14286	0.0149112	NM_001443, NM_000029, NM_000482	122	21	13528	15.8407	1	0.189918	22.0008
GOTERM_BP_FAT	GO:0046889~positive regulation of lipid biosynthetic process	3	2.14286	0.0149112	NM_000029, NM_000612, NM_000482	122	21	13528	15.8407	1	0.189918	22.0008
GOTERM_BP_FAT	GO:0031329~regulation of cellular catabolic process	4	2.85714	0.0172421	NM_001443, NM_000612, NM_000482, NM_000040	122	61	13528	7.27116	1	0.204127	24.9978
GOTERM_BP_FAT	GO:0051345~positive regulation of hydrolase activity	6	4.28571	0.0222822	NM_001443, NM_000029, NM_000482, NM_000035, NM_000928, NM_000042	122	179	13528	3.71682	1	0.248311	31.1122
GOTERM_BP_FAT	GO:0060193~positive regulation of lipase activity	4	2.85714	0.0295803	NM_000029, NM_000482, NM_000928, NM_000042	122	75	13528	5.91388	1	0.303245	39.1408
GOTERM_BP_FAT	GO:0031331~positive regulation of cellular catabolic process	3	2.14286	0.0410211	NM_001443, NM_000612, NM_000482	122	36	13528	9.24044	1	0.376576	49.9802
GOTERM_BP_FAT	GO:0009894~regulation of catabolic process	4	2.85714	0.0547852	NM_001443, NM_000612, NM_000482, NM_000040	122	96	13528	4.62022	1	0.433879	60.6176
GOTERM_BP_FAT	GO:0046486~glycerolipid metabolic process	5	3.57143	0.0574626	NM_000482, NM_000928, NM_000040, NM_000042, NM_004102	122	162	13528	3.42238	1	0.445311	62.4225
GOTERM_BP_FAT	GO:0009896~positive regulation of catabolic process	3	2.14286	0.0710883	NM_001443, NM_000612, NM_000482	122	49	13528	6.78889	1	0.505983	70.4653
GOTERM_BP_FAT	GO:0043085~positive regulation of catalytic activity	8	5.71429	0.18434	NM_001443, NM_000029, NM_000612, NM_000482, NM_000035, NM_000928, NM_001832, NM_000042	122	520	13528	1.70593	1	0.76028	96.5608
GOTERM_MF_FAT	GO:0005543~phospholipid binding	4	2.85714	0.232057	NM_001443, NM_000482, NM_000040, NM_000042	123	177	12983	2.38538	1	0.759989	96.5885
GOTERM_BP_FAT	GO:0044093~positive regulation of molecular function	8	5.71429	0.270726	NM_001443, NM_000029, NM_000612, NM_000482, NM_000035, NM_000928, NM_001832, NM_000042	122	586	13528	1.51379	1	0.871716	99.46
GOTERM_BP_FAT	GO:0031328~positive regulation of cellular biosynthetic process	7	5	0.579879	NM_000029, NM_000612, NM_000482, NM_000518, NM_000928, NM_003282, NM_005348	122	685	13528	1.13313	1	0.992053	99.9999
GOTERM_BP_FAT	GO:0009891~positive regulation of biosynthetic process	7	5	0.594219	NM_000029, NM_000612, NM_000482, NM_000518, NM_000928, NM_003282, NM_005348	122	695	13528	1.11683	1	0.993324	100
GOTERM_MF_FAT	GO:0008047~enzyme activator activity	4	2.85714	0.613466	NM_000029, NM_000482, NM_001832, NM_000042	123	335	12983	1.26033	1	0.984227	99.9995
GOTERM_BP_FAT	GO:0032268~regulation of cellular protein metabolic process	4	2.85714	0.801391	NM_000029, NM_000612, NM_000482, NM_001540	122	474	13528	0.93574	1	0.999781	100
GOTERM_BP_FAT	GO:0010604~positive regulation of macromolecule metabolic process	4	2.85714	0.984894	NM_000029, NM_000612, NM_000928, NM_003282	122	857	13528	0.517551	1	1	100
GOTERM_BP_FAT	GO:0045449~regulation of transcription	6	4.28571	1	NM_000029, NM_000612, NM_001442, NM_003357, NM_000928, NM_003282	122	2601	13528	0.255791	1	1	100
Annotation Cluster 28	Enrichment Score: 1.6935147034450682
Category	Term	Count	%	PValue	Genes	List Total	Pop Hits	Pop Total	Fold Enrichment	Bonferroni	Benjamini	FDR
GOTERM_BP_FAT	GO:0014706~striated muscle tissue development	7	5	0.000689268	NM_006744, NM_005159, NM_001100, NM_003280, NM_000257, NM_003673, NM_013292	122	119	13528	6.52266	0.630515	0.0193331	1.13389
GOTERM_BP_FAT	GO:0030240~muscle thin filament assembly	3	2.14286	0.000779601	NM_005159, NM_001100, NM_003673	122	5	13528	66.5311	0.675731	0.0214245	1.28159
GOTERM_BP_FAT	GO:0060537~muscle tissue development	7	5	0.000892154	NM_006744, NM_005159, NM_001100, NM_003280, NM_000257, NM_003673, NM_013292	122	125	13528	6.20957	0.724411	0.0240245	1.46534
GOTERM_BP_FAT	GO:0014866~skeletal myofibril assembly	3	2.14286	0.00116256	NM_005159, NM_001100, NM_003673	122	6	13528	55.4426	0.813572	0.0290386	1.90547
GOTERM_BP_FAT	GO:0007015~actin filament organization	5	3.57143	0.00392226	NM_000394, NM_005159, NM_001100, NM_003673, NM_000928	122	72	13528	7.70036	0.996569	0.076817	6.293
GOTERM_BP_FAT	GO:0030239~myofibril assembly	3	2.14286	0.0149112	NM_005159, NM_001100, NM_003673	122	21	13528	15.8407	1	0.189918	22.0008
GOTERM_BP_FAT	GO:0031032~actomyosin structure organization	3	2.14286	0.0257736	NM_005159, NM_001100, NM_003673	122	28	13528	11.8806	1	0.275494	35.0697
GOTERM_BP_FAT	GO:0010927~cellular component assembly involved in morphogenesis	3	2.14286	0.0410211	NM_005159, NM_001100, NM_003673	122	36	13528	9.24044	1	0.376576	49.9802
GOTERM_BP_FAT	GO:0007010~cytoskeleton organization	9	6.42857	0.0418651	NM_000394, NM_001885, NM_001927, NM_005159, NM_001100, NM_002272, NM_005557, NM_003673, NM_000928	122	436	13528	2.28892	1	0.37588	50.7033
GOTERM_BP_FAT	GO:0030029~actin filament-based process	6	4.28571	0.0651911	NM_000394, NM_005159, NM_001100, NM_000257, NM_003673, NM_000928	122	241	13528	2.76063	1	0.484289	67.2065
GOTERM_BP_FAT	GO:0055002~striated muscle cell development	3	2.14286	0.0788008	NM_005159, NM_001100, NM_003673	122	52	13528	6.39723	1	0.529951	74.2696
GOTERM_BP_FAT	GO:0055001~muscle cell development	3	2.14286	0.089467	NM_005159, NM_001100, NM_003673	122	56	13528	5.94028	1	0.564082	78.7775
GOTERM_BP_FAT	GO:0042692~muscle cell differentiation	4	2.85714	0.0943915	NM_000029, NM_005159, NM_001100, NM_003673	122	121	13528	3.66563	1	0.580082	80.5981
GOTERM_BP_FAT	GO:0030036~actin cytoskeleton organization	5	3.57143	0.144433	NM_000394, NM_005159, NM_001100, NM_003673, NM_000928	122	226	13528	2.45321	1	0.688732	92.422
GOTERM_BP_FAT	GO:0051146~striated muscle cell differentiation	3	2.14286	0.185973	NM_005159, NM_001100, NM_003673	122	88	13528	3.78018	1	0.76197	96.6729
GOTERM_BP_FAT	GO:0032989~cellular component morphogenesis	5	3.57143	0.476581	NM_000394, NM_005159, NM_001100, NM_001101, NM_003673	122	397	13528	1.39654	1	0.977974	99.9978
Annotation Cluster 29	Enrichment Score: 1.6828840553367361
Category	Term	Count	%	PValue	Genes	List Total	Pop Hits	Pop Total	Fold Enrichment	Bonferroni	Benjamini	FDR
SP_PIR_KEYWORDS	muscle protein	9	6.42857	1.13198e-08	NM_003279, NM_001927, NM_005159, NM_006097, NM_001100, NM_003280, NM_000257, NM_181526, NM_003282, NM_013292	140	60	19235	20.6089	3.86005e-06	3.21671e-07	1.54219e-05
GOTERM_CC_FAT	GO:0015629~actin cytoskeleton	9	6.42857	0.00564563	NM_001885, NM_003279, NM_005159, NM_006097, NM_001100, NM_003280, NM_000257, NM_181526, NM_003282, NM_013292	129	269	12782	3.31512	0.677717	0.0426163	6.85033
INTERPRO	IPR018248:EF hand	5	3.57143	0.0161861	NM_003279, NM_006097, NM_003280, NM_181526, NM_002964, NM_013292	125	130	16659	5.12585	0.978745	0.160587	18.9472
INTERPRO	IPR018247:EF-HAND 1	6	4.28571	0.0231629	NM_003118, NM_003279, NM_006097, NM_003280, NM_181526, NM_002964, NM_013292	125	217	16659	3.68494	0.996037	0.205822	26.043
UP_SEQ_FEATURE	domain:EF-hand 3	4	2.85714	0.0312315	NM_003279, NM_006097, NM_003280, NM_181526, NM_013292	140	94	19113	5.80942	1	0.405453	36.7414
INTERPRO	IPR011992:EF-Hand type	6	4.28571	0.0316984	NM_003118, NM_003279, NM_006097, NM_003280, NM_181526, NM_002964, NM_013292	125	236	16659	3.38827	0.999501	0.24539	33.9438
UP_SEQ_FEATURE	domain:EF-hand 2	5	3.57143	0.0440359	NM_003279, NM_006097, NM_003280, NM_181526, NM_002964, NM_013292	140	182	19113	3.75059	1	0.48976	47.7938
UP_SEQ_FEATURE	domain:EF-hand 1	5	3.57143	0.0440359	NM_003279, NM_006097, NM_003280, NM_181526, NM_002964, NM_013292	140	182	19113	3.75059	1	0.48976	47.7938
SP_PIR_KEYWORDS	calcium	11	7.85714	0.0660928	NM_002769, NM_003118, NM_003280, NM_181526, NM_000509, NM_000928, NM_002964, NM_003295, NM_021870, NM_003279, NM_006097, NM_000567, NM_013292	140	803	19235	1.88209	1	0.267208	60.6066
SP_PIR_KEYWORDS	EF hand	3	2.14286	0.0699447	NM_003118, NM_003279, NM_002964	140	60	19235	6.86964	1	0.277723	62.7635
INTERPRO	IPR018249:EF-HAND 2	5	3.57143	0.0768792	NM_003279, NM_006097, NM_003280, NM_181526, NM_002964, NM_013292	125	215	16659	3.09935	1	0.445653	64.2917
INTERPRO	IPR002048:Calcium-binding EF-hand	4	2.85714	0.0910417	NM_003279, NM_006097, NM_003280, NM_181526, NM_013292	125	143	16659	3.72789	1	0.494727	70.7362
SMART	SM00054:EFh	4	2.85714	0.0947794	NM_003279, NM_006097, NM_003280, NM_181526, NM_013292	70	143	9079	3.62797	0.991601	0.352422	61.3381
GOTERM_BP_FAT	GO:0006937~regulation of muscle contraction	3	2.14286	0.135714	NM_003279, NM_006097, NM_003280, NM_181526	122	72	13528	4.62022	1	0.673806	91.0384
SP_PIR_KEYWORDS	calcium binding	3	2.14286	0.170766	NM_003118, NM_003279, NM_002964	140	103	19235	4.00173	1	0.536671	92.2004
GOTERM_MF_FAT	GO:0005509~calcium ion binding	11	7.85714	0.362599	NM_002769, NM_003118, NM_003280, NM_181526, NM_000509, NM_000928, NM_002964, NM_003295, NM_021870, NM_003279, NM_006097, NM_000567, NM_013292	123	919	12983	1.26342	1	0.896873	99.6854
Annotation Cluster 30	Enrichment Score: 1.6823505647808243
Category	Term	Count	%	PValue	Genes	List Total	Pop Hits	Pop Total	Fold Enrichment	Bonferroni	Benjamini	FDR
GOTERM_MF_FAT	GO:0004867~serine-type endopeptidase inhibitor activity	6	4.28571	0.00172997	NM_006528, NM_000029, NM_001085, NM_000295, NM_003064, NM_003122	123	92	12983	6.88388	0.325001	0.032223	2.19081
INTERPRO	IPR000215:Protease inhibitor I4, serpin	3	2.14286	0.0356644	NM_000029, NM_001085, NM_000295	125	40	16659	9.9954	0.99981	0.255867	37.3432
SMART	SM00093:SERPIN	3	2.14286	0.036884	NM_000029, NM_001085, NM_000295	70	40	9079	9.7275	0.835346	0.181625	30.1389
PIR_SUPERFAMILY	PIRSF001630:serpin	3	2.14286	0.0819382	NM_000029, NM_001085, NM_000295	108	33	7396	6.22559	0.999504	0.499274	60.4667
Annotation Cluster 31	Enrichment Score: 1.6251439934452407
Category	Term	Count	%	PValue	Genes	List Total	Pop Hits	Pop Total	Fold Enrichment	Bonferroni	Benjamini	FDR
UP_SEQ_FEATURE	repeat:6	6	4.28571	0.00394984	NM_001145007, NM_000482, NM_001097589, NM_003125, NM_152291, NM_002723, NM_006249, NM_005416	140	143	19113	5.72817	0.866077	0.0873347	5.55185
UP_SEQ_FEATURE	repeat:3	7	5	0.00480791	NM_001145007, NM_000482, NM_001097589, NM_003125, NM_152291, NM_005988, NM_002723, NM_006249, NM_005416	140	214	19113	4.46565	0.91356	0.0932897	6.71937
UP_SEQ_FEATURE	repeat:5	6	4.28571	0.00584159	NM_001145007, NM_000482, NM_001097589, NM_003125, NM_152291, NM_002723, NM_006249, NM_005416	140	157	19113	5.21738	0.949015	0.108162	8.10801
UP_SEQ_FEATURE	repeat:1	7	5	0.00877208	NM_001145007, NM_000482, NM_001097589, NM_003125, NM_152291, NM_005988, NM_002723, NM_006249, NM_005416	140	243	19113	3.93272	0.98862	0.152762	11.9409
UP_SEQ_FEATURE	repeat:2	7	5	0.00928536	NM_001145007, NM_000482, NM_001097589, NM_003125, NM_152291, NM_005988, NM_002723, NM_006249, NM_005416	140	246	19113	3.88476	0.991253	0.155702	12.5967
UP_SEQ_FEATURE	repeat:4	6	4.28571	0.0106931	NM_001145007, NM_000482, NM_001097589, NM_003125, NM_152291, NM_002723, NM_006249, NM_005416	140	182	19113	4.50071	0.995752	0.171653	14.3722
UP_SEQ_FEATURE	repeat:10	4	2.85714	0.0312315	NM_000482, NM_001097589, NM_002723, NM_006249, NM_005416	140	94	19113	5.80942	1	0.405453	36.7414
UP_SEQ_FEATURE	repeat:9	4	2.85714	0.0393288	NM_000482, NM_001097589, NM_002723, NM_006249, NM_005416	140	103	19113	5.3018	1	0.460791	43.9585
UP_SEQ_FEATURE	repeat:8	4	2.85714	0.0572158	NM_000482, NM_001097589, NM_002723, NM_006249, NM_005416	140	120	19113	4.55071	1	0.564559	57.2729
UP_SEQ_FEATURE	repeat:7	4	2.85714	0.0679939	NM_000482, NM_001097589, NM_002723, NM_006249, NM_005416	140	129	19113	4.23322	1	0.619699	63.8061
UP_SEQ_FEATURE	repeat:13	3	2.14286	0.11044	NM_000482, NM_001097589, NM_002723, NM_005416	140	78	19113	5.25082	1	0.790805	81.53
UP_SEQ_FEATURE	repeat:12	3	2.14286	0.115156	NM_000482, NM_001097589, NM_002723, NM_005416	140	80	19113	5.11955	1	0.796808	82.8938
UP_SEQ_FEATURE	repeat:11	3	2.14286	0.127161	NM_000482, NM_001097589, NM_002723, NM_005416	140	85	19113	4.8184	1	0.822228	85.9547
Annotation Cluster 32	Enrichment Score: 1.6141829053782468
Category	Term	Count	%	PValue	Genes	List Total	Pop Hits	Pop Total	Fold Enrichment	Bonferroni	Benjamini	FDR
UP_SEQ_FEATURE	repeat:3	7	5	0.00480791	NM_001145007, NM_000482, NM_001097589, NM_003125, NM_152291, NM_005988, NM_002723, NM_006249, NM_005416	140	214	19113	4.46565	0.91356	0.0932897	6.71937
GOTERM_BP_FAT	GO:0030855~epithelial cell differentiation	6	4.28571	0.00771132	NM_000029, NM_001097589, NM_002272, NM_003125, NM_005988, NM_005416, NM_000424	122	137	13528	4.85629	0.999986	0.127437	12.0174
UP_SEQ_FEATURE	repeat:1	7	5	0.00877208	NM_001145007, NM_000482, NM_001097589, NM_003125, NM_152291, NM_005988, NM_002723, NM_006249, NM_005416	140	243	19113	3.93272	0.98862	0.152762	11.9409
UP_SEQ_FEATURE	repeat:2	7	5	0.00928536	NM_001145007, NM_000482, NM_001097589, NM_003125, NM_152291, NM_005988, NM_002723, NM_006249, NM_005416	140	246	19113	3.88476	0.991253	0.155702	12.5967
INTERPRO	IPR003267:Small proline-rich	3	2.14286	0.0147432	NM_001097589, NM_003125, NM_005988, NM_005416	125	25	16659	15.9926	0.969962	0.153732	17.4036
SP_PIR_KEYWORDS	keratinization	3	2.14286	0.0338138	NM_001097589, NM_003125, NM_005988, NM_005416	140	40	19235	10.3045	0.999992	0.154283	37.4148
GOTERM_BP_FAT	GO:0060429~epithelium development	6	4.28571	0.05307	NM_000029, NM_001097589, NM_002272, NM_003125, NM_005988, NM_005416, NM_000424	122	227	13528	2.93089	1	0.430182	59.4189
GOTERM_BP_FAT	GO:0031424~keratinization	3	2.14286	0.0564854	NM_001097589, NM_003125, NM_005988, NM_005416	122	43	13528	7.73618	1	0.441807	61.773
GOTERM_BP_FAT	GO:0030216~keratinocyte differentiation	3	2.14286	0.117785	NM_001097589, NM_003125, NM_005988, NM_005416	122	66	13528	5.04024	1	0.638189	87.4147
GOTERM_BP_FAT	GO:0009913~epidermal cell differentiation	3	2.14286	0.135714	NM_001097589, NM_003125, NM_005988, NM_005416	122	72	13528	4.62022	1	0.673806	91.0384
Annotation Cluster 33	Enrichment Score: 1.5814926409401704
Category	Term	Count	%	PValue	Genes	List Total	Pop Hits	Pop Total	Fold Enrichment	Bonferroni	Benjamini	FDR
GOTERM_BP_FAT	GO:0009991~response to extracellular stimulus	8	5.71429	0.00360827	NM_000088, NM_006744, NM_001100, NM_000035, NM_000477, NM_001832, NM_001553, NM_001040058, NM_001040060, NM_000582	122	220	13528	4.03219	0.994591	0.0728582	5.80327
GOTERM_BP_FAT	GO:0031667~response to nutrient levels	7	5	0.00851946	NM_000088, NM_006744, NM_000035, NM_000477, NM_001832, NM_001553, NM_001040058, NM_001040060, NM_000582	122	197	13528	3.94008	0.999996	0.132387	13.195
GOTERM_BP_FAT	GO:0033273~response to vitamin	3	2.14286	0.117785	NM_006744, NM_001553, NM_001040058, NM_001040060, NM_000582	122	66	13528	5.04024	1	0.638189	87.4147
GOTERM_BP_FAT	GO:0007584~response to nutrient	4	2.85714	0.130386	NM_000088, NM_006744, NM_001553, NM_001040058, NM_001040060, NM_000582	122	140	13528	3.16815	1	0.661961	90.0796
Annotation Cluster 34	Enrichment Score: 1.5731186615882287
Category	Term	Count	%	PValue	Genes	List Total	Pop Hits	Pop Total	Fold Enrichment	Bonferroni	Benjamini	FDR
INTERPRO	IPR003146:Proteinase inhibitor, carboxypeptidase propeptide	3	2.14286	0.00149443	NM_001871, NM_001868, NM_001869	125	8	16659	49.977	0.297388	0.0289842	1.90683
SP_PIR_KEYWORDS	metallo-carboxypeptidase	3	2.14286	0.00180546	NM_001871, NM_001868, NM_001869	140	9	19235	45.7976	0.460017	0.01201	2.43189
PIR_SUPERFAMILY	PIRSF001128:carboxypeptidase	3	2.14286	0.00548522	NM_001871, NM_001868, NM_001869	108	8	7396	25.6806	0.387085	0.0783485	5.79601
INTERPRO	IPR000834:Peptidase M14, carboxypeptidase A	3	2.14286	0.0125542	NM_001871, NM_001868, NM_001869	125	23	16659	17.3833	0.949286	0.138498	15.0099
SMART	SM00631:Zn_pept	3	2.14286	0.0129928	NM_001871, NM_001868, NM_001869	70	23	9079	16.9174	0.466205	0.0993368	11.7336
SP_PIR_KEYWORDS	carboxypeptidase	3	2.14286	0.0223205	NM_001871, NM_001868, NM_001869	140	32	19235	12.8806	0.999546	0.11168	26.4743
GOTERM_MF_FAT	GO:0004181~metallocarboxypeptidase activity	3	2.14286	0.0228189	NM_001871, NM_001868, NM_001869	123	25	12983	12.6663	0.994699	0.16026	25.5704
GOTERM_MF_FAT	GO:0004180~carboxypeptidase activity	3	2.14286	0.0471092	NM_001871, NM_001868, NM_001869	123	37	12983	8.55834	0.999983	0.289871	46.0629
UP_SEQ_FEATURE	active site:Nucleophile	5	3.57143	0.0493605	NM_001871, NM_000954, NM_000936, NM_001868, NM_001869	140	189	19113	3.61168	1	0.52036	51.8371
GOTERM_MF_FAT	GO:0008235~metalloexopeptidase activity	3	2.14286	0.0494278	NM_001871, NM_001868, NM_001869	123	38	12983	8.33312	0.99999	0.287117	47.7181
GOTERM_MF_FAT	GO:0008238~exopeptidase activity	3	2.14286	0.163272	NM_001871, NM_001868, NM_001869	123	77	12983	4.11245	1	0.62728	89.7769
SP_PIR_KEYWORDS	metalloprotease	3	2.14286	0.297965	NM_001871, NM_001868, NM_001869	140	151	19235	2.72966	1	0.750082	99.1931
GOTERM_MF_FAT	GO:0008237~metallopeptidase activity	3	2.14286	0.515435	NM_001871, NM_001868, NM_001869	123	183	12983	1.73037	1	0.965139	99.9906
Annotation Cluster 35	Enrichment Score: 1.542564242549355
Category	Term	Count	%	PValue	Genes	List Total	Pop Hits	Pop Total	Fold Enrichment	Bonferroni	Benjamini	FDR
GOTERM_BP_FAT	GO:0000302~response to reactive oxygen species	5	3.57143	0.00453996	NM_001885, NM_000088, NM_000482, NM_000257, NM_002084	122	75	13528	7.39235	0.998599	0.0849644	7.24948
GOTERM_BP_FAT	GO:0042542~response to hydrogen peroxide	4	2.85714	0.0137133	NM_001885, NM_000088, NM_000482, NM_002084	122	56	13528	7.92037	1	0.179151	20.4172
GOTERM_BP_FAT	GO:0006979~response to oxidative stress	6	4.28571	0.0158866	NM_001885, NM_000088, NM_000482, NM_000257, NM_002084, NM_006121	122	164	13528	4.05678	1	0.192744	23.2684
GOTERM_BP_FAT	GO:0006800~oxygen and reactive oxygen species metabolic process	4	2.85714	0.0220852	NM_000029, NM_001885, NM_000482, NM_002084	122	67	13528	6.62001	1	0.248275	30.8823
GOTERM_BP_FAT	GO:0033554~cellular response to stress	4	2.85714	0.886852	NM_001885, NM_000482, NM_000477, NM_002084	122	566	13528	0.783641	1	0.999982	100
Annotation Cluster 36	Enrichment Score: 1.3903621106978887
Category	Term	Count	%	PValue	Genes	List Total	Pop Hits	Pop Total	Fold Enrichment	Bonferroni	Benjamini	FDR
GOTERM_BP_FAT	GO:0003006~reproductive developmental process	8	5.71429	0.00917445	NM_000029, NM_006744, NM_001622, NM_000102, NM_000735, NM_002761, NM_002762, NM_001040058, NM_001040060, NM_000582	122	262	13528	3.38581	0.999998	0.140358	14.1386
GOTERM_BP_FAT	GO:0042445~hormone metabolic process	5	3.57143	0.0150314	NM_000029, NM_006744, NM_000102, NM_000735, NM_003235	122	106	13528	5.23044	1	0.18965	22.1581
GOTERM_BP_FAT	GO:0046620~regulation of organ growth	3	2.14286	0.0293196	NM_000029, NM_006744, NM_000735	122	30	13528	11.0885	1	0.303088	38.8698
GOTERM_BP_FAT	GO:0007548~sex differentiation	5	3.57143	0.046543	NM_000029, NM_006744, NM_001622, NM_000102, NM_000735	122	151	13528	3.6717	1	0.401663	54.5365
GOTERM_BP_FAT	GO:0010817~regulation of hormone levels	5	3.57143	0.046543	NM_000029, NM_006744, NM_000102, NM_000735, NM_003235	122	151	13528	3.6717	1	0.401663	54.5365
GOTERM_BP_FAT	GO:0008406~gonad development	4	2.85714	0.0790281	NM_000029, NM_006744, NM_001622, NM_000735	122	112	13528	3.96019	1	0.528763	74.3744
GOTERM_BP_FAT	GO:0048608~reproductive structure development	4	2.85714	0.103418	NM_000029, NM_006744, NM_001622, NM_000735	122	126	13528	3.52017	1	0.606531	83.5605
GOTERM_BP_FAT	GO:0045137~development of primary sexual characteristics	4	2.85714	0.105264	NM_000029, NM_006744, NM_001622, NM_000735	122	127	13528	3.49245	1	0.61123	84.1112
Annotation Cluster 37	Enrichment Score: 1.375375634080707
Category	Term	Count	%	PValue	Genes	List Total	Pop Hits	Pop Total	Fold Enrichment	Bonferroni	Benjamini	FDR
UP_SEQ_FEATURE	domain:Kazal-like	3	2.14286	0.0342081	NM_003118, NM_001553, NM_003122	140	40	19113	10.2391	1	0.424525	39.4894
INTERPRO	IPR002350:Proteinase inhibitor I1, Kazal	3	2.14286	0.0459862	NM_003118, NM_001553, NM_003122	125	46	16659	8.69165	0.999985	0.3095	45.4487
SMART	SM00280:KAZAL	3	2.14286	0.0475464	NM_003118, NM_001553, NM_003122	70	46	9079	8.4587	0.903505	0.208501	37.1805
Annotation Cluster 38	Enrichment Score: 1.35758055033541
Category	Term	Count	%	PValue	Genes	List Total	Pop Hits	Pop Total	Fold Enrichment	Bonferroni	Benjamini	FDR
GOTERM_MF_FAT	GO:0033293~monocarboxylic acid binding	5	3.57143	0.00163331	NM_001443, NM_001442, NM_000928, NM_000477, NM_004102	123	54	12983	9.77341	0.31	0.0331704	2.06957
GOTERM_BP_FAT	GO:0015909~long-chain fatty acid transport	3	2.14286	0.0149112	NM_001443, NM_000928, NM_004102	122	21	13528	15.8407	1	0.189918	22.0008
GOTERM_BP_FAT	GO:0015908~fatty acid transport	3	2.14286	0.0257736	NM_001443, NM_000928, NM_004102	122	28	13528	11.8806	1	0.275494	35.0697
GOTERM_MF_FAT	GO:0031406~carboxylic acid binding	5	3.57143	0.046778	NM_001443, NM_001442, NM_000928, NM_000477, NM_004102	123	144	12983	3.66503	0.999981	0.29588	45.8225
GOTERM_BP_FAT	GO:0015718~monocarboxylic acid transport	3	2.14286	0.0736304	NM_001443, NM_000928, NM_004102	122	50	13528	6.65311	1	0.51644	71.774
GOTERM_BP_FAT	GO:0046942~carboxylic acid transport	3	2.14286	0.379512	NM_001443, NM_000928, NM_004102	122	147	13528	2.26296	1	0.948062	99.9627
GOTERM_BP_FAT	GO:0015849~organic acid transport	3	2.14286	0.382699	NM_001443, NM_000928, NM_004102	122	148	13528	2.24767	1	0.949047	99.9657
Annotation Cluster 39	Enrichment Score: 1.3475445587062334
Category	Term	Count	%	PValue	Genes	List Total	Pop Hits	Pop Total	Fold Enrichment	Bonferroni	Benjamini	FDR
GOTERM_BP_FAT	GO:0009266~response to temperature stimulus	5	3.57143	0.00649964	NM_000394, NM_000029, NM_001885, NM_001553, NM_001540	122	83	13528	6.67983	0.999919	0.112362	10.2236
GOTERM_BP_FAT	GO:0043066~negative regulation of apoptosis	9	6.42857	0.0141519	NM_000394, NM_000029, NM_000612, NM_001885, NM_005345, NM_000477, NM_000042, NM_003295, NM_005346, NM_001540	122	354	13528	2.81912	1	0.182723	21.0005
GOTERM_BP_FAT	GO:0043069~negative regulation of programmed cell death	9	6.42857	0.015281	NM_000394, NM_000029, NM_000612, NM_001885, NM_005345, NM_000477, NM_000042, NM_003295, NM_005346, NM_001540	122	359	13528	2.77985	1	0.189233	22.4837
GOTERM_BP_FAT	GO:0060548~negative regulation of cell death	9	6.42857	0.0155145	NM_000394, NM_000029, NM_000612, NM_001885, NM_005345, NM_000477, NM_000042, NM_003295, NM_005346, NM_001540	122	360	13528	2.77213	1	0.190238	22.7871
GOTERM_BP_FAT	GO:0006916~anti-apoptosis	5	3.57143	0.113296	NM_000394, NM_001885, NM_005345, NM_003295, NM_005346, NM_001540	122	206	13528	2.69139	1	0.631342	86.3127
GOTERM_BP_FAT	GO:0042981~regulation of apoptosis	11	7.85714	0.182503	NM_000394, NM_000029, NM_000612, NM_001885, NM_005345, NM_000100, NM_000477, NM_000042, NM_003295, NM_005346, NM_001540, NM_022121	122	804	13528	1.51709	1	0.758141	96.4304
GOTERM_BP_FAT	GO:0043067~regulation of programmed cell death	11	7.85714	0.190296	NM_000394, NM_000029, NM_000612, NM_001885, NM_005345, NM_000100, NM_000477, NM_000042, NM_003295, NM_005346, NM_001540, NM_022121	122	812	13528	1.50214	1	0.767396	96.9534
GOTERM_BP_FAT	GO:0010941~regulation of cell death	11	7.85714	0.193258	NM_000394, NM_000029, NM_000612, NM_001885, NM_005345, NM_000100, NM_000477, NM_000042, NM_003295, NM_005346, NM_001540, NM_022121	122	815	13528	1.49661	1	0.771602	97.1325
Annotation Cluster 40	Enrichment Score: 1.287385643533064
Category	Term	Count	%	PValue	Genes	List Total	Pop Hits	Pop Total	Fold Enrichment	Bonferroni	Benjamini	FDR
SP_PIR_KEYWORDS	metalloprotein	7	5	0.000283823	NM_000102, NM_001871, NM_000518, NM_000928, NM_001868, NM_001215, NM_000146	140	124	19235	7.75605	0.0922602	0.00276182	0.385984
SP_PIR_KEYWORDS	iron	3	2.14286	0.612945	NM_000102, NM_000518, NM_000146	140	285	19235	1.44624	1	0.969204	99.9998
GOTERM_MF_FAT	GO:0005506~iron ion binding	3	2.14286	0.789538	NM_000102, NM_000518, NM_000146	123	308	12983	1.02811	1	0.998738	100
Annotation Cluster 41	Enrichment Score: 1.2709750190360223
Category	Term	Count	%	PValue	Genes	List Total	Pop Hits	Pop Total	Fold Enrichment	Bonferroni	Benjamini	FDR
GOTERM_BP_FAT	GO:0002526~acute inflammatory response	7	5	0.000243415	NM_000612, NM_001622, NM_000064, NM_001085, NM_000567, NM_000295, NM_006121	122	98	13528	7.92037	0.296392	0.010286	0.401821
GOTERM_BP_FAT	GO:0048584~positive regulation of response to stimulus	8	5.71429	0.00528435	NM_000029, NM_000612, NM_001442, NM_000064, NM_000567, NM_000928, NM_004048, NM_006121	122	236	13528	3.75882	0.999524	0.0945846	8.38993
GOTERM_BP_FAT	GO:0050778~positive regulation of immune response	5	3.57143	0.0411238	NM_000064, NM_000567, NM_000928, NM_004048, NM_006121	122	145	13528	3.82363	1	0.375038	50.0687
GOTERM_BP_FAT	GO:0051605~protein maturation by peptide bond cleavage	4	2.85714	0.0418036	NM_000064, NM_000567, NM_000042, NM_006121	122	86	13528	5.15745	1	0.377696	50.651
GOTERM_BP_FAT	GO:0006956~complement activation	3	2.14286	0.054167	NM_000064, NM_000567, NM_006121	122	42	13528	7.92037	1	0.434656	60.1894
GOTERM_BP_FAT	GO:0002541~activation of plasma proteins involved in acute inflammatory response	3	2.14286	0.0564854	NM_000064, NM_000567, NM_006121	122	43	13528	7.73618	1	0.441807	61.773
GOTERM_BP_FAT	GO:0016485~protein processing	4	2.85714	0.0790281	NM_000064, NM_000567, NM_000042, NM_006121	122	112	13528	3.96019	1	0.528763	74.3744
GOTERM_BP_FAT	GO:0051604~protein maturation	4	2.85714	0.0961697	NM_000064, NM_000567, NM_000042, NM_006121	122	122	13528	3.63558	1	0.582846	81.2187
GOTERM_BP_FAT	GO:0002252~immune effector process	4	2.85714	0.118538	NM_000064, NM_000567, NM_000928, NM_006121	122	134	13528	3.31001	1	0.638627	87.5912
GOTERM_BP_FAT	GO:0006959~humoral immune response	3	2.14286	0.15733	NM_000064, NM_000567, NM_006121	122	79	13528	4.21083	1	0.714851	94.1054
GOTERM_BP_FAT	GO:0002684~positive regulation of immune system process	5	3.57143	0.164568	NM_000064, NM_000567, NM_000928, NM_004048, NM_006121	122	238	13528	2.32952	1	0.730535	94.8892
GOTERM_BP_FAT	GO:0002443~leukocyte mediated immunity	3	2.14286	0.17954	NM_000064, NM_000567, NM_000928	122	86	13528	3.86809	1	0.753588	96.2103
GOTERM_BP_FAT	GO:0002253~activation of immune response	3	2.14286	0.205455	NM_000064, NM_000567, NM_006121	122	94	13528	3.53889	1	0.792771	97.7712
GOTERM_BP_FAT	GO:0006955~immune response	9	6.42857	0.276261	NM_000482, NM_002385, NM_000064, NM_000567, NM_000928, NM_001025092, NM_013292, NM_001025090, NM_001025081, NM_021175, NM_004048, NM_006121	122	690	13528	1.44633	1	0.875605	99.524
Annotation Cluster 42	Enrichment Score: 1.2108840476225329
Category	Term	Count	%	PValue	Genes	List Total	Pop Hits	Pop Total	Fold Enrichment	Bonferroni	Benjamini	FDR
GOTERM_BP_FAT	GO:0048878~chemical homeostasis	14	10	0.000658887	NM_000612, NM_000482, NM_001442, NM_002385, NM_000040, NM_006432, NM_003295, NM_001803, NM_000029, NM_006744, NM_001823, NM_005953, NM_001025092, NM_001025090, NM_001025081, NM_000146, NM_021175	122	512	13528	3.03202	0.613934	0.0196328	1.08416
GOTERM_BP_FAT	GO:0042592~homeostatic process	16	11.4286	0.00283985	NM_000612, NM_003225, NM_000482, NM_001442, NM_002385, NM_001085, NM_000040, NM_006432, NM_003295, NM_001803, NM_000029, NM_006744, NM_001823, NM_005953, NM_001025092, NM_001025090, NM_001025081, NM_000146, NM_021175	122	751	13528	2.3624	0.983536	0.0640892	4.59458
GOTERM_BP_FAT	GO:0006873~cellular ion homeostasis	8	5.71429	0.0506629	NM_000029, NM_001823, NM_005953, NM_002385, NM_001025092, NM_001025090, NM_001025081, NM_003295, NM_021175, NM_000146, NM_001803	122	374	13528	2.37188	1	0.419593	57.6787
GOTERM_BP_FAT	GO:0055082~cellular chemical homeostasis	8	5.71429	0.054305	NM_000029, NM_001823, NM_005953, NM_002385, NM_001025092, NM_001025090, NM_001025081, NM_003295, NM_021175, NM_000146, NM_001803	122	380	13528	2.33443	1	0.433223	60.2855
GOTERM_BP_FAT	GO:0050801~ion homeostasis	8	5.71429	0.0741936	NM_000029, NM_001823, NM_005953, NM_002385, NM_001025092, NM_001025090, NM_001025081, NM_003295, NM_021175, NM_000146, NM_001803	122	409	13528	2.1689	1	0.516919	72.0565
GOTERM_BP_FAT	GO:0030003~cellular cation homeostasis	6	4.28571	0.0777278	NM_000029, NM_005953, NM_003295, NM_021175, NM_000146, NM_001803	122	254	13528	2.61934	1	0.527152	73.7694
GOTERM_BP_FAT	GO:0055080~cation homeostasis	6	4.28571	0.113671	NM_000029, NM_005953, NM_003295, NM_021175, NM_000146, NM_001803	122	286	13528	2.32626	1	0.630525	86.4081
GOTERM_BP_FAT	GO:0019725~cellular homeostasis	8	5.71429	0.124324	NM_000029, NM_001823, NM_005953, NM_002385, NM_001025092, NM_001025090, NM_001025081, NM_003295, NM_021175, NM_000146, NM_001803	122	466	13528	1.90361	1	0.647206	88.8718
GOTERM_BP_FAT	GO:0030005~cellular di-, tri-valent inorganic cation homeostasis	5	3.57143	0.146072	NM_005953, NM_003295, NM_021175, NM_000146, NM_001803	122	227	13528	2.44241	1	0.691291	92.6585
GOTERM_BP_FAT	GO:0055066~di-, tri-valent inorganic cation homeostasis	5	3.57143	0.166291	NM_005953, NM_003295, NM_021175, NM_000146, NM_001803	122	239	13528	2.31978	1	0.732786	95.0607
GOTERM_BP_FAT	GO:0006875~cellular metal ion homeostasis	3	2.14286	0.52575	NM_000029, NM_003295, NM_001803	122	196	13528	1.69722	1	0.986085	99.9996
GOTERM_BP_FAT	GO:0055065~metal ion homeostasis	3	2.14286	0.550039	NM_000029, NM_003295, NM_001803	122	205	13528	1.62271	1	0.989327	99.9998
Annotation Cluster 43	Enrichment Score: 1.2096791904830821
Category	Term	Count	%	PValue	Genes	List Total	Pop Hits	Pop Total	Fold Enrichment	Bonferroni	Benjamini	FDR
GOTERM_MF_FAT	GO:0008307~structural constituent of muscle	4	2.85714	0.00711696	NM_006097, NM_000257, NM_181526, NM_003673, NM_013292	123	42	12983	10.0527	0.802363	0.0778674	8.73261
GOTERM_CC_FAT	GO:0005859~muscle myosin complex	3	2.14286	0.0168033	NM_006097, NM_000257, NM_181526, NM_013292	129	20	12782	14.8628	0.966265	0.0976053	19.136
GOTERM_CC_FAT	GO:0016460~myosin II complex	3	2.14286	0.0201654	NM_006097, NM_000257, NM_181526, NM_013292	129	22	12782	13.5116	0.982996	0.112931	22.5344
SP_PIR_KEYWORDS	myosin	3	2.14286	0.0525206	NM_006097, NM_000257, NM_181526, NM_013292	140	51	19235	8.08193	1	0.222766	52.0497
KEGG_PATHWAY	hsa04530:Tight junction	4	2.85714	0.125869	NM_006097, NM_000257, NM_001101, NM_181526, NM_013292	48	134	5085	3.16231	0.999841	0.582893	74.6166
GOTERM_CC_FAT	GO:0016459~myosin complex	3	2.14286	0.13802	NM_006097, NM_000257, NM_181526, NM_013292	129	65	12782	4.57317	1	0.490898	84.4574
SP_PIR_KEYWORDS	motor protein	3	2.14286	0.247143	NM_006097, NM_000257, NM_181526, NM_013292	140	132	19235	3.12256	1	0.679816	97.909
GOTERM_MF_FAT	GO:0003774~motor activity	3	2.14286	0.386485	NM_006097, NM_000257, NM_181526, NM_013292	123	142	12983	2.22999	1	0.905541	99.807
Annotation Cluster 44	Enrichment Score: 1.1611095198882577
Category	Term	Count	%	PValue	Genes	List Total	Pop Hits	Pop Total	Fold Enrichment	Bonferroni	Benjamini	FDR
GOTERM_BP_FAT	GO:0008203~cholesterol metabolic process	4	2.85714	0.0493841	NM_000482, NM_000040, NM_005747, NM_007352	122	92	13528	4.8211	1	0.415929	56.7259
GOTERM_BP_FAT	GO:0016125~sterol metabolic process	4	2.85714	0.0619166	NM_000482, NM_000040, NM_005747, NM_007352	122	101	13528	4.39149	1	0.468557	65.2541
GOTERM_BP_FAT	GO:0008202~steroid metabolic process	5	3.57143	0.107467	NM_000482, NM_000102, NM_000040, NM_005747, NM_007352	122	202	13528	2.74468	1	0.617133	84.7462
Annotation Cluster 45	Enrichment Score: 1.0680684413208068
Category	Term	Count	%	PValue	Genes	List Total	Pop Hits	Pop Total	Fold Enrichment	Bonferroni	Benjamini	FDR
GOTERM_BP_FAT	GO:0006006~glucose metabolic process	5	3.57143	0.0484339	NM_000612, NM_001885, NM_006744, NM_002612, NM_000035	122	153	13528	3.6237	1	0.412001	56.0049
GOTERM_BP_FAT	GO:0019318~hexose metabolic process	5	3.57143	0.0935225	NM_000612, NM_001885, NM_006744, NM_002612, NM_000035	122	192	13528	2.88764	1	0.578756	80.2879
GOTERM_BP_FAT	GO:0005996~monosaccharide metabolic process	5	3.57143	0.137952	NM_000612, NM_001885, NM_006744, NM_002612, NM_000035	122	222	13528	2.49742	1	0.678304	91.4146
Annotation Cluster 46	Enrichment Score: 1.0480982187285541
Category	Term	Count	%	PValue	Genes	List Total	Pop Hits	Pop Total	Fold Enrichment	Bonferroni	Benjamini	FDR
GOTERM_BP_FAT	GO:0050727~regulation of inflammatory response	7	5	5.93075e-05	NM_000029, NM_000612, NM_001442, NM_003407, NM_001622, NM_000064, NM_003357	122	76	13528	10.2131	0.0820777	0.00341984	0.0980429
GOTERM_BP_FAT	GO:0055088~lipid homeostasis	5	3.57143	0.0011001	NM_000612, NM_000482, NM_001442, NM_000040, NM_006432	122	51	13528	10.8711	0.795956	0.0279835	1.80398
GOTERM_BP_FAT	GO:0048584~positive regulation of response to stimulus	8	5.71429	0.00528435	NM_000029, NM_000612, NM_001442, NM_000064, NM_000567, NM_000928, NM_004048, NM_006121	122	236	13528	3.75882	0.999524	0.0945846	8.38993
GOTERM_BP_FAT	GO:0043086~negative regulation of catalytic activity	4	2.85714	0.452235	NM_000612, NM_001442, NM_000100, NM_000040	122	277	13528	1.60123	1	0.972444	99.9953
GOTERM_BP_FAT	GO:0001817~regulation of cytokine production	3	2.14286	0.483381	NM_000029, NM_000612, NM_003357	122	181	13528	1.83788	1	0.979283	99.9982
GOTERM_BP_FAT	GO:0044092~negative regulation of molecular function	4	2.85714	0.577753	NM_000612, NM_001442, NM_000100, NM_000040	122	334	13528	1.32797	1	0.992126	99.9999
GOTERM_BP_FAT	GO:0031327~negative regulation of cellular biosynthetic process	4	2.85714	0.883209	NM_000612, NM_001442, NM_003357, NM_000040	122	561	13528	0.790626	1	0.99998	100
GOTERM_BP_FAT	GO:0009890~negative regulation of biosynthetic process	4	2.85714	0.891784	NM_000612, NM_001442, NM_003357, NM_000040	122	573	13528	0.774068	1	0.999984	100
GOTERM_BP_FAT	GO:0010605~negative regulation of macromolecule metabolic process	4	2.85714	0.963309	NM_000612, NM_000482, NM_001442, NM_003357	122	734	13528	0.604279	1	1	100
GOTERM_BP_FAT	GO:0045449~regulation of transcription	6	4.28571	1	NM_000029, NM_000612, NM_001442, NM_003357, NM_000928, NM_003282	122	2601	13528	0.255791	1	1	100
Annotation Cluster 47	Enrichment Score: 1.0067317299367555
Category	Term	Count	%	PValue	Genes	List Total	Pop Hits	Pop Total	Fold Enrichment	Bonferroni	Benjamini	FDR
GOTERM_BP_FAT	GO:0046470~phosphatidylcholine metabolic process	3	2.14286	0.0149112	NM_000482, NM_000928, NM_004102	122	21	13528	15.8407	1	0.189918	22.0008
GOTERM_BP_FAT	GO:0006575~cellular amino acid derivative metabolic process	6	4.28571	0.0166578	NM_001824, NM_001823, NM_000482, NM_000928, NM_002084, NM_004102	122	166	13528	4.0079	1	0.199514	24.2569
GOTERM_BP_FAT	GO:0042439~ethanolamine and derivative metabolic process	3	2.14286	0.0369507	NM_000482, NM_000928, NM_004102	122	34	13528	9.78399	1	0.352697	46.3506
GOTERM_BP_FAT	GO:0046486~glycerolipid metabolic process	5	3.57143	0.0574626	NM_000482, NM_000928, NM_000040, NM_000042, NM_004102	122	162	13528	3.42238	1	0.445311	62.4225
GOTERM_BP_FAT	GO:0006576~biogenic amine metabolic process	3	2.14286	0.215281	NM_000482, NM_000928, NM_004102	122	97	13528	3.42944	1	0.80521	98.1858
GOTERM_BP_FAT	GO:0006650~glycerophospholipid metabolic process	3	2.14286	0.284789	NM_000482, NM_000928, NM_004102	122	118	13528	2.81912	1	0.882531	99.6087
GOTERM_BP_FAT	GO:0006644~phospholipid metabolic process	3	2.14286	0.509081	NM_000482, NM_000928, NM_004102	122	190	13528	1.75082	1	0.983852	99.9992
GOTERM_BP_FAT	GO:0019637~organophosphate metabolic process	3	2.14286	0.536652	NM_000482, NM_000928, NM_004102	122	200	13528	1.66328	1	0.987607	99.9997
Annotation Cluster 48	Enrichment Score: 0.982166204456657
Category	Term	Count	%	PValue	Genes	List Total	Pop Hits	Pop Total	Fold Enrichment	Bonferroni	Benjamini	FDR
KEGG_PATHWAY	hsa04510:Focal adhesion	7	5	0.00982733	NM_000089, NM_000088, NM_006097, NM_001101, NM_181526, NM_000090, NM_013292, NM_001040058, NM_001040060, NM_000582	48	201	5085	3.68937	0.473727	0.192634	9.57553
KEGG_PATHWAY	hsa04530:Tight junction	4	2.85714	0.125869	NM_006097, NM_000257, NM_001101, NM_181526, NM_013292	48	134	5085	3.16231	0.999841	0.582893	74.6166
KEGG_PATHWAY	hsa04670:Leukocyte transendothelial migration	3	2.14286	0.29804	NM_006097, NM_001101, NM_181526, NM_013292	48	118	5085	2.69333	1	0.852929	97.2859
KEGG_PATHWAY	hsa04810:Regulation of actin cytoskeleton	4	2.85714	0.319673	NM_000612, NM_006097, NM_001101, NM_181526, NM_013292	48	215	5085	1.97093	1	0.854257	98.0273
Annotation Cluster 49	Enrichment Score: 0.979491625655949
Category	Term	Count	%	PValue	Genes	List Total	Pop Hits	Pop Total	Fold Enrichment	Bonferroni	Benjamini	FDR
GOTERM_BP_FAT	GO:0032868~response to insulin stimulus	5	3.57143	0.0123568	NM_000612, NM_006744, NM_001622, NM_000928, NM_004102	122	100	13528	5.54426	1	0.167406	18.5875
GOTERM_BP_FAT	GO:0060341~regulation of cellular localization	7	5	0.0239535	NM_000394, NM_000029, NM_000612, NM_001885, NM_006744, NM_003280, NM_000928	122	248	13528	3.12983	1	0.262459	33.0341
GOTERM_BP_FAT	GO:0032870~cellular response to hormone stimulus	5	3.57143	0.0314252	NM_000612, NM_001622, NM_000735, NM_000928, NM_001553	122	133	13528	4.16862	1	0.316852	41.0263
GOTERM_BP_FAT	GO:0050714~positive regulation of protein secretion	3	2.14286	0.0518836	NM_000612, NM_006744, NM_000928	122	41	13528	8.11355	1	0.425053	58.5697
GOTERM_BP_FAT	GO:0050708~regulation of protein secretion	3	2.14286	0.0949519	NM_000612, NM_006744, NM_000928	122	58	13528	5.73544	1	0.580148	80.7957
GOTERM_BP_FAT	GO:0051222~positive regulation of protein transport	3	2.14286	0.120729	NM_000612, NM_006744, NM_000928	122	67	13528	4.96501	1	0.641725	88.0917
GOTERM_BP_FAT	GO:0032869~cellular response to insulin stimulus	3	2.14286	0.123692	NM_000612, NM_001622, NM_000928	122	68	13528	4.892	1	0.647206	88.7382
GOTERM_BP_FAT	GO:0051050~positive regulation of transport	5	3.57143	0.139561	NM_000612, NM_006744, NM_001622, NM_000064, NM_000928	122	223	13528	2.48622	1	0.679026	91.6758
GOTERM_BP_FAT	GO:0051047~positive regulation of secretion	3	2.14286	0.254926	NM_000612, NM_006744, NM_000928	122	109	13528	3.05189	1	0.856341	99.2303
GOTERM_BP_FAT	GO:0051046~regulation of secretion	4	2.85714	0.270541	NM_000029, NM_000612, NM_006744, NM_000928	122	202	13528	2.19575	1	0.872692	99.4578
GOTERM_BP_FAT	GO:0051223~regulation of protein transport	3	2.14286	0.271519	NM_000612, NM_006744, NM_000928	122	114	13528	2.91803	1	0.871438	99.4697
GOTERM_BP_FAT	GO:0070201~regulation of establishment of protein localization	3	2.14286	0.294728	NM_000612, NM_006744, NM_000928	122	121	13528	2.74922	1	0.891517	99.6896
GOTERM_BP_FAT	GO:0032880~regulation of protein localization	3	2.14286	0.350536	NM_000612, NM_006744, NM_000928	122	138	13528	2.41055	1	0.933446	99.9206
Annotation Cluster 50	Enrichment Score: 0.9767382587902486
Category	Term	Count	%	PValue	Genes	List Total	Pop Hits	Pop Total	Fold Enrichment	Bonferroni	Benjamini	FDR
GOTERM_BP_FAT	GO:0046890~regulation of lipid biosynthetic process	5	3.57143	0.000683511	NM_000029, NM_000612, NM_000482, NM_000040, NM_001553	122	45	13528	12.3206	0.627429	0.0195529	1.12447
GOTERM_BP_FAT	GO:0019218~regulation of steroid metabolic process	3	2.14286	0.0410211	NM_000029, NM_000482, NM_001553	122	36	13528	9.24044	1	0.376576	49.9802
GOTERM_BP_FAT	GO:0007155~cell adhesion	6	4.28571	0.756933	NM_000029, NM_000482, NM_000090, NM_001553, NM_001040058, NM_022121, NM_001040060, NM_000582	122	700	13528	0.950445	1	0.999496	100
GOTERM_BP_FAT	GO:0022610~biological adhesion	6	4.28571	0.758041	NM_000029, NM_000482, NM_000090, NM_001553, NM_001040058, NM_022121, NM_001040060, NM_000582	122	701	13528	0.949089	1	0.999494	100
SP_PIR_KEYWORDS	cell adhesion	3	2.14286	0.812467	NM_001553, NM_001040058, NM_022121, NM_001040060, NM_000582	140	422	19235	0.976726	1	0.997217	100
Annotation Cluster 51	Enrichment Score: 0.8829018230607639
Category	Term	Count	%	PValue	Genes	List Total	Pop Hits	Pop Total	Fold Enrichment	Bonferroni	Benjamini	FDR
GOTERM_BP_FAT	GO:0060341~regulation of cellular localization	7	5	0.0239535	NM_000394, NM_000029, NM_000612, NM_001885, NM_006744, NM_003280, NM_000928	122	248	13528	3.12983	1	0.262459	33.0341
GOTERM_BP_FAT	GO:0007423~sensory organ development	5	3.57143	0.149371	NM_000394, NM_002274, NM_001885, NM_006744, NM_003673, NM_153490	122	229	13528	2.42108	1	0.698202	93.1138
GOTERM_BP_FAT	GO:0043010~camera-type eye development	3	2.14286	0.248295	NM_000394, NM_001885, NM_006744	122	107	13528	3.10893	1	0.849007	99.1088
GOTERM_BP_FAT	GO:0001654~eye development	3	2.14286	0.33097	NM_000394, NM_001885, NM_006744	122	132	13528	2.52012	1	0.920692	99.8703
Annotation Cluster 52	Enrichment Score: 0.8553251022963568
Category	Term	Count	%	PValue	Genes	List Total	Pop Hits	Pop Total	Fold Enrichment	Bonferroni	Benjamini	FDR
SP_PIR_KEYWORDS	stress response	3	2.14286	0.0824592	NM_005345, NM_005346, NM_001540, NM_005348	140	66	19235	6.24513	1	0.313555	69.039
GOTERM_BP_FAT	GO:0006986~response to unfolded protein	3	2.14286	0.132684	NM_005345, NM_005346, NM_001540, NM_005348	122	71	13528	4.68529	1	0.666872	90.5044
GOTERM_BP_FAT	GO:0051789~response to protein stimulus	3	2.14286	0.248295	NM_005345, NM_005346, NM_001540, NM_005348	122	107	13528	3.10893	1	0.849007	99.1088
Annotation Cluster 53	Enrichment Score: 0.8250902379759987
Category	Term	Count	%	PValue	Genes	List Total	Pop Hits	Pop Total	Fold Enrichment	Bonferroni	Benjamini	FDR
GOTERM_MF_FAT	GO:0005179~hormone activity	8	5.71429	6.92495e-05	NM_000029, NM_000612, NM_000735, NM_000371, NM_021175, NM_006172, NM_003235, NM_000948	123	108	12983	7.81873	0.0155973	0.00196309	0.0885584
GOTERM_BP_FAT	GO:0010740~positive regulation of protein kinase cascade	3	2.14286	0.441828	NM_000029, NM_000612, NM_000948	122	167	13528	1.99195	1	0.970487	99.9935
GOTERM_BP_FAT	GO:0010627~regulation of protein kinase cascade	3	2.14286	0.656052	NM_000029, NM_000612, NM_000948	122	249	13528	1.33597	1	0.997273	100
GOTERM_BP_FAT	GO:0009967~positive regulation of signal transduction	3	2.14286	0.744758	NM_000029, NM_000612, NM_000948	122	295	13528	1.12765	1	0.99938	100
GOTERM_BP_FAT	GO:0010647~positive regulation of cell communication	3	2.14286	0.797168	NM_000029, NM_000612, NM_000948	122	329	13528	1.01111	1	0.99977	100
GOTERM_BP_FAT	GO:0007242~intracellular signaling cascade	8	5.71429	0.940343	NM_000089, NM_000029, NM_000612, NM_001885, NM_003407, NM_000928, NM_000040, NM_000948	122	1256	13528	0.706275	1	0.999999	100
Annotation Cluster 54	Enrichment Score: 0.7778583580113464
Category	Term	Count	%	PValue	Genes	List Total	Pop Hits	Pop Total	Fold Enrichment	Bonferroni	Benjamini	FDR
GOTERM_BP_FAT	GO:0009582~detection of abiotic stimulus	3	2.14286	0.114859	NM_006744, NM_003673, NM_000539	122	65	13528	5.11778	1	0.632496	86.7063
GOTERM_BP_FAT	GO:0009581~detection of external stimulus	3	2.14286	0.14182	NM_006744, NM_003673, NM_000539	122	74	13528	4.49535	1	0.683442	92.03
GOTERM_BP_FAT	GO:0051606~detection of stimulus	3	2.14286	0.284789	NM_006744, NM_003673, NM_000539	122	118	13528	2.81912	1	0.882531	99.6087
Annotation Cluster 55	Enrichment Score: 0.5822593187078651
Category	Term	Count	%	PValue	Genes	List Total	Pop Hits	Pop Total	Fold Enrichment	Bonferroni	Benjamini	FDR
GOTERM_BP_FAT	GO:0060341~regulation of cellular localization	7	5	0.0239535	NM_000394, NM_000029, NM_000612, NM_001885, NM_006744, NM_003280, NM_000928	122	248	13528	3.12983	1	0.262459	33.0341
GOTERM_BP_FAT	GO:0007243~protein kinase cascade	5	3.57143	0.422968	NM_000612, NM_001885, NM_003407, NM_000928, NM_000948	122	370	13528	1.49845	1	0.964922	99.9888
GOTERM_BP_FAT	GO:0000165~MAPKKK cascade	3	2.14286	0.492039	NM_000612, NM_001885, NM_000928	122	184	13528	1.80791	1	0.980628	99.9986
GOTERM_BP_FAT	GO:0007242~intracellular signaling cascade	8	5.71429	0.940343	NM_000089, NM_000029, NM_000612, NM_001885, NM_003407, NM_000928, NM_000040, NM_000948	122	1256	13528	0.706275	1	0.999999	100
Annotation Cluster 56	Enrichment Score: 0.49703995054295735
Category	Term	Count	%	PValue	Genes	List Total	Pop Hits	Pop Total	Fold Enrichment	Bonferroni	Benjamini	FDR
GOTERM_BP_FAT	GO:0051240~positive regulation of multicellular organismal process	5	3.57143	0.175	NM_000029, NM_000612, NM_001622, NM_000042, NM_001040058, NM_001040060, NM_000582	122	244	13528	2.27224	1	0.748928	95.8482
GOTERM_BP_FAT	GO:0043085~positive regulation of catalytic activity	8	5.71429	0.18434	NM_001443, NM_000029, NM_000612, NM_000482, NM_000035, NM_000928, NM_001832, NM_000042	122	520	13528	1.70593	1	0.76028	96.5608
GOTERM_BP_FAT	GO:0044093~positive regulation of molecular function	8	5.71429	0.270726	NM_001443, NM_000029, NM_000612, NM_000482, NM_000035, NM_000928, NM_001832, NM_000042	122	586	13528	1.51379	1	0.871716	99.46
GOTERM_BP_FAT	GO:0030334~regulation of cell migration	3	2.14286	0.447876	NM_000029, NM_000612, NM_000042	122	169	13528	1.96838	1	0.971532	99.9946
GOTERM_BP_FAT	GO:0040012~regulation of locomotion	3	2.14286	0.514679	NM_000029, NM_000612, NM_000042	122	192	13528	1.73258	1	0.984636	99.9994
GOTERM_BP_FAT	GO:0051270~regulation of cell motion	3	2.14286	0.517463	NM_000029, NM_000612, NM_000042	122	193	13528	1.7236	1	0.984887	99.9994
Annotation Cluster 57	Enrichment Score: 0.49237743911628074
Category	Term	Count	%	PValue	Genes	List Total	Pop Hits	Pop Total	Fold Enrichment	Bonferroni	Benjamini	FDR
GOTERM_BP_FAT	GO:0048584~positive regulation of response to stimulus	8	5.71429	0.00528435	NM_000029, NM_000612, NM_001442, NM_000064, NM_000567, NM_000928, NM_004048, NM_006121	122	236	13528	3.75882	0.999524	0.0945846	8.38993
GOTERM_BP_FAT	GO:0045429~positive regulation of nitric oxide biosynthetic process	3	2.14286	0.0149112	NM_000612, NM_000518, NM_005348	122	21	13528	15.8407	1	0.189918	22.0008
GOTERM_BP_FAT	GO:0045428~regulation of nitric oxide biosynthetic process	3	2.14286	0.0240714	NM_000612, NM_000518, NM_005348	122	27	13528	12.3206	1	0.261632	33.1677
GOTERM_BP_FAT	GO:0008284~positive regulation of cell proliferation	9	6.42857	0.0323469	NM_001443, NM_000029, NM_000612, NM_019617, NM_002909, NM_001442, NM_000928, NM_005554, NM_000948	122	414	13528	2.41055	1	0.322394	41.9477
GOTERM_BP_FAT	GO:0051046~regulation of secretion	4	2.85714	0.270541	NM_000029, NM_000612, NM_006744, NM_000928	122	202	13528	2.19575	1	0.872692	99.4578
GOTERM_BP_FAT	GO:0031328~positive regulation of cellular biosynthetic process	7	5	0.579879	NM_000029, NM_000612, NM_000482, NM_000518, NM_000928, NM_003282, NM_005348	122	685	13528	1.13313	1	0.992053	99.9999
GOTERM_BP_FAT	GO:0009891~positive regulation of biosynthetic process	7	5	0.594219	NM_000029, NM_000612, NM_000482, NM_000518, NM_000928, NM_003282, NM_005348	122	695	13528	1.11683	1	0.993324	100
GOTERM_BP_FAT	GO:0042325~regulation of phosphorylation	4	2.85714	0.791893	NM_000029, NM_000612, NM_001442, NM_000928	122	466	13528	0.951805	1	0.999752	100
GOTERM_BP_FAT	GO:0019220~regulation of phosphate metabolic process	4	2.85714	0.813862	NM_000029, NM_000612, NM_001442, NM_000928	122	485	13528	0.914517	1	0.999834	100
GOTERM_BP_FAT	GO:0051174~regulation of phosphorus metabolic process	4	2.85714	0.813862	NM_000029, NM_000612, NM_001442, NM_000928	122	485	13528	0.914517	1	0.999834	100
GOTERM_BP_FAT	GO:0045859~regulation of protein kinase activity	3	2.14286	0.818397	NM_000612, NM_001442, NM_000928	122	345	13528	0.96422	1	0.999844	100
GOTERM_BP_FAT	GO:0043549~regulation of kinase activity	3	2.14286	0.833002	NM_000612, NM_001442, NM_000928	122	357	13528	0.931809	1	0.999895	100
GOTERM_BP_FAT	GO:0051173~positive regulation of nitrogen compound metabolic process	5	3.57143	0.834011	NM_000612, NM_000518, NM_000928, NM_003282, NM_005348	122	644	13528	0.86091	1	0.999895	100
GOTERM_BP_FAT	GO:0051338~regulation of transferase activity	3	2.14286	0.849777	NM_000612, NM_001442, NM_000928	122	372	13528	0.894236	1	0.999933	100
GOTERM_BP_FAT	GO:0045935~positive regulation of nucleobase, nucleoside, nucleotide and nucleic acid metabolic process	3	2.14286	0.977804	NM_000612, NM_000928, NM_003282	122	624	13528	0.533102	1	1	100
GOTERM_BP_FAT	GO:0010557~positive regulation of macromolecule biosynthetic process	3	2.14286	0.982551	NM_000612, NM_000928, NM_003282	122	654	13528	0.508648	1	1	100
GOTERM_BP_FAT	GO:0010604~positive regulation of macromolecule metabolic process	4	2.85714	0.984894	NM_000029, NM_000612, NM_000928, NM_003282	122	857	13528	0.517551	1	1	100
GOTERM_BP_FAT	GO:0045449~regulation of transcription	6	4.28571	1	NM_000029, NM_000612, NM_001442, NM_003357, NM_000928, NM_003282	122	2601	13528	0.255791	1	1	100
Annotation Cluster 58	Enrichment Score: 0.46820977335169206
Category	Term	Count	%	PValue	Genes	List Total	Pop Hits	Pop Total	Fold Enrichment	Bonferroni	Benjamini	FDR
GOTERM_BP_FAT	GO:0003006~reproductive developmental process	8	5.71429	0.00917445	NM_000029, NM_006744, NM_001622, NM_000102, NM_000735, NM_002761, NM_002762, NM_001040058, NM_001040060, NM_000582	122	262	13528	3.38581	0.999998	0.140358	14.1386
GOTERM_BP_FAT	GO:0007281~germ cell development	3	2.14286	0.228447	NM_006744, NM_002761, NM_002762	122	101	13528	3.29362	1	0.824807	98.6286
GOTERM_BP_FAT	GO:0019953~sexual reproduction	6	4.28571	0.39038	NM_000029, NM_006744, NM_002761, NM_002762, NM_003008, NM_003007	122	458	13528	1.45265	1	0.951599	99.9721
GOTERM_BP_FAT	GO:0048610~reproductive cellular process	3	2.14286	0.426553	NM_006744, NM_002761, NM_002762	122	162	13528	2.05343	1	0.965745	99.9899
GOTERM_BP_FAT	GO:0048609~reproductive process in a multicellular organism	6	4.28571	0.441878	NM_000029, NM_006744, NM_002761, NM_002762, NM_003007, NM_000948	122	487	13528	1.36614	1	0.970067	99.9935
GOTERM_BP_FAT	GO:0032504~multicellular organism reproduction	6	4.28571	0.441878	NM_000029, NM_006744, NM_002761, NM_002762, NM_003007, NM_000948	122	487	13528	1.36614	1	0.970067	99.9935
GOTERM_BP_FAT	GO:0007276~gamete generation	4	2.85714	0.690607	NM_000029, NM_006744, NM_002761, NM_002762	122	395	13528	1.12289	1	0.998366	100
GOTERM_BP_FAT	GO:0008283~cell proliferation	4	2.85714	0.752921	NM_000029, NM_006744, NM_005557, NM_000948	122	436	13528	1.0173	1	0.999465	100
GOTERM_BP_FAT	GO:0007283~spermatogenesis	3	2.14286	0.766029	NM_006744, NM_002761, NM_002762	122	308	13528	1.08005	1	0.999552	100
GOTERM_BP_FAT	GO:0048232~male gamete generation	3	2.14286	0.766029	NM_006744, NM_002761, NM_002762	122	308	13528	1.08005	1	0.999552	100
Annotation Cluster 59	Enrichment Score: 0.4071134314893025
Category	Term	Count	%	PValue	Genes	List Total	Pop Hits	Pop Total	Fold Enrichment	Bonferroni	Benjamini	FDR
GOTERM_MF_FAT	GO:0016775~phosphotransferase activity, nitrogenous group as acceptor	3	2.14286	0.0108618	NM_001824, NM_001823, NM_002612	123	17	12983	18.627	0.916182	0.106569	13.0399
UP_SEQ_FEATURE	binding site:ATP	3	2.14286	0.908066	NM_001824, NM_001823, NM_002612	140	542	19113	0.755654	1	1	100
SP_PIR_KEYWORDS	kinase	3	2.14286	0.961524	NM_001824, NM_001823, NM_002612	140	688	19235	0.599097	1	0.999972	100
UP_SEQ_FEATURE	nucleotide phosphate-binding region:ATP	4	2.85714	0.973447	NM_001824, NM_001823, NM_002612, NM_000257	140	962	19113	0.567657	1	1	100
SP_PIR_KEYWORDS	transferase	4	2.85714	0.998028	NM_001824, NM_001823, NM_002612, NM_000954	140	1394	19235	0.394241	1	1	100
Annotation Cluster 60	Enrichment Score: 0.3495866012308433
Category	Term	Count	%	PValue	Genes	List Total	Pop Hits	Pop Total	Fold Enrichment	Bonferroni	Benjamini	FDR
GOTERM_BP_FAT	GO:0050953~sensory perception of light stimulus	5	3.57143	0.128463	NM_000394, NM_000088, NM_006744, NM_001098538, NM_007244, NM_000539	122	216	13528	2.56679	1	0.658093	89.7105
GOTERM_BP_FAT	GO:0007601~visual perception	5	3.57143	0.128463	NM_000394, NM_000088, NM_006744, NM_001098538, NM_007244, NM_000539	122	216	13528	2.56679	1	0.658093	89.7105
SP_PIR_KEYWORDS	vision	3	2.14286	0.265882	NM_000394, NM_006744, NM_000539	140	139	19235	2.96531	1	0.706406	98.5167
SP_PIR_KEYWORDS	sensory transduction	3	2.14286	0.931733	NM_000394, NM_006744, NM_000539	140	595	19235	0.692737	1	0.999862	100
GOTERM_BP_FAT	GO:0007600~sensory perception	5	3.57143	0.936736	NM_000394, NM_000088, NM_006744, NM_001098538, NM_007244, NM_000539	122	810	13528	0.684477	1	0.999999	100
GOTERM_BP_FAT	GO:0050877~neurological system process	7	5	0.965256	NM_000394, NM_000029, NM_000088, NM_006744, NM_002385, NM_001098538, NM_001025092, NM_001025090, NM_001025081, NM_007244, NM_000539	122	1210	13528	0.641485	1	1	100
GOTERM_BP_FAT	GO:0050890~cognition	5	3.57143	0.966273	NM_000394, NM_000088, NM_006744, NM_001098538, NM_007244, NM_000539	122	909	13528	0.60993	1	1	100
Annotation Cluster 61	Enrichment Score: 0.28673173493657134
Category	Term	Count	%	PValue	Genes	List Total	Pop Hits	Pop Total	Fold Enrichment	Bonferroni	Benjamini	FDR
GOTERM_MF_FAT	GO:0042802~identical protein binding	9	6.42857	0.253752	NM_000089, NM_000088, NM_000482, NM_003280, NM_000257, NM_000035, NM_000146, NM_001540, NM_005348	123	640	12983	1.48434	1	0.786724	97.6356
GOTERM_MF_FAT	GO:0042803~protein homodimerization activity	4	2.85714	0.611433	NM_000482, NM_003280, NM_000257, NM_005348	123	334	12983	1.26411	1	0.985116	99.9994
GOTERM_MF_FAT	GO:0046983~protein dimerization activity	4	2.85714	0.889297	NM_000482, NM_003280, NM_000257, NM_005348	123	542	12983	0.778988	1	0.999887	100
Annotation Cluster 62	Enrichment Score: 0.2370258305850931
Category	Term	Count	%	PValue	Genes	List Total	Pop Hits	Pop Total	Fold Enrichment	Bonferroni	Benjamini	FDR
SP_PIR_KEYWORDS	calcium	11	7.85714	0.0660928	NM_002769, NM_003118, NM_003280, NM_181526, NM_000509, NM_000928, NM_002964, NM_003295, NM_021870, NM_003279, NM_006097, NM_000567, NM_013292	140	803	19235	1.88209	1	0.267208	60.6066
GOTERM_MF_FAT	GO:0005509~calcium ion binding	11	7.85714	0.362599	NM_002769, NM_003118, NM_003280, NM_181526, NM_000509, NM_000928, NM_002964, NM_003295, NM_021870, NM_003279, NM_006097, NM_000567, NM_013292	123	919	12983	1.26342	1	0.896873	99.6854
SP_PIR_KEYWORDS	metal-binding	17	12.1429	0.924995	NM_002769, NM_003407, NM_000518, NM_000200, NM_000928, NM_005950, NM_175617, NM_005952, NM_005953, NM_000102, NM_000567, NM_001871, NM_001868, NM_000477, NM_001869, NM_001215, NM_000146	140	2972	19235	0.785895	1	0.999827	100
GOTERM_MF_FAT	GO:0046872~metal ion binding	27	19.2857	0.996565	NM_000482, NM_003407, NM_003280, NM_181526, NM_000509, NM_000200, NM_000928, NM_175617, NM_002964, NM_053283, NM_005952, NM_003279, NM_006097, NM_005953, NM_000102, NM_000477, NM_001868, NM_001869, NM_013292, NM_001215, NM_000146, NM_002769, NM_003118, NM_000518, NM_005950, NM_003295, NM_021870, NM_000567, NM_001871	123	4140	12983	0.688388	1	1	100
GOTERM_MF_FAT	GO:0046914~transition metal ion binding	16	11.4286	0.996935	NM_003118, NM_000482, NM_003407, NM_000518, NM_005950, NM_175617, NM_053283, NM_005952, NM_005953, NM_000102, NM_001871, NM_001868, NM_000477, NM_001869, NM_001215, NM_000146	123	2785	12983	0.606408	1	1	100
GOTERM_MF_FAT	GO:0043169~cation binding	27	19.2857	0.997214	NM_000482, NM_003407, NM_003280, NM_181526, NM_000509, NM_000200, NM_000928, NM_175617, NM_002964, NM_053283, NM_005952, NM_003279, NM_006097, NM_005953, NM_000102, NM_000477, NM_001868, NM_001869, NM_013292, NM_001215, NM_000146, NM_002769, NM_003118, NM_000518, NM_005950, NM_003295, NM_021870, NM_000567, NM_001871	123	4179	12983	0.681964	1	1	100
GOTERM_MF_FAT	GO:0043167~ion binding	27	19.2857	0.998018	NM_000482, NM_003407, NM_003280, NM_181526, NM_000509, NM_000200, NM_000928, NM_175617, NM_002964, NM_053283, NM_005952, NM_003279, NM_006097, NM_005953, NM_000102, NM_000477, NM_001868, NM_001869, NM_013292, NM_001215, NM_000146, NM_002769, NM_003118, NM_000518, NM_005950, NM_003295, NM_021870, NM_000567, NM_001871	123	4241	12983	0.671994	1	1	100
Annotation Cluster 63	Enrichment Score: 0.1820595198934418
Category	Term	Count	%	PValue	Genes	List Total	Pop Hits	Pop Total	Fold Enrichment	Bonferroni	Benjamini	FDR
GOTERM_CC_FAT	GO:0000323~lytic vacuole	3	2.14286	0.627495	NM_000035, NM_006432, NM_006172	129	211	12782	1.4088	1	0.968725	99.9996
GOTERM_CC_FAT	GO:0005764~lysosome	3	2.14286	0.627495	NM_000035, NM_006432, NM_006172	129	211	12782	1.4088	1	0.968725	99.9996
GOTERM_CC_FAT	GO:0005773~vacuole	3	2.14286	0.722106	NM_000035, NM_006432, NM_006172	129	252	12782	1.17959	1	0.987912	100
Annotation Cluster 64	Enrichment Score: 0.15578704754229264
Category	Term	Count	%	PValue	Genes	List Total	Pop Hits	Pop Total	Fold Enrichment	Bonferroni	Benjamini	FDR
GOTERM_CC_FAT	GO:0030424~axon	3	2.14286	0.474711	NM_002385, NM_000102, NM_001101, NM_001025092, NM_001025090, NM_001025081	129	159	12782	1.86953	1	0.923863	99.9687
GOTERM_CC_FAT	GO:0042995~cell projection	6	4.28571	0.834144	NM_002385, NM_000102, NM_001101, NM_006063, NM_001025092, NM_001025090, NM_001025081, NM_001040058, NM_000539, NM_001040060, NM_000582	129	697	12782	0.852958	1	0.997735	100
GOTERM_CC_FAT	GO:0043005~neuron projection	3	2.14286	0.860931	NM_002385, NM_000102, NM_001101, NM_001025092, NM_001025090, NM_001025081	129	342	12782	0.869169	1	0.998607	100
Annotation Cluster 65	Enrichment Score: 0.020343866163521986
Category	Term	Count	%	PValue	Genes	List Total	Pop Hits	Pop Total	Fold Enrichment	Bonferroni	Benjamini	FDR
SP_PIR_KEYWORDS	atp-binding	9	6.42857	0.750075	NM_001824, NM_001823, NM_005345, NM_002612, NM_005159, NM_001100, NM_000257, NM_001101, NM_005346, NM_005348	140	1326	19235	0.932531	1	0.992739	100
SP_PIR_KEYWORDS	nucleotide-binding	10	7.14286	0.869185	NM_001824, NM_001823, NM_005345, NM_002612, NM_005159, NM_001100, NM_000257, NM_001101, NM_006009, NM_005346, NM_005348	140	1686	19235	0.814904	1	0.999028	100
UP_SEQ_FEATURE	nucleotide phosphate-binding region:ATP	4	2.85714	0.973447	NM_001824, NM_001823, NM_002612, NM_000257	140	962	19113	0.567657	1	1	100
GOTERM_MF_FAT	GO:0005524~ATP binding	9	6.42857	0.973809	NM_001824, NM_001823, NM_005345, NM_002612, NM_005159, NM_001100, NM_000257, NM_001101, NM_005346, NM_005348	123	1477	12983	0.643179	1	1	100
GOTERM_MF_FAT	GO:0032559~adenyl ribonucleotide binding	9	6.42857	0.976685	NM_001824, NM_001823, NM_005345, NM_002612, NM_005159, NM_001100, NM_000257, NM_001101, NM_005346, NM_005348	123	1497	12983	0.634586	1	1	100
GOTERM_MF_FAT	GO:0030554~adenyl nucleotide binding	9	6.42857	0.985549	NM_001824, NM_001823, NM_005345, NM_002612, NM_005159, NM_001100, NM_000257, NM_001101, NM_005346, NM_005348	123	1577	12983	0.602394	1	1	100
GOTERM_MF_FAT	GO:0001883~purine nucleoside binding	9	6.42857	0.987529	NM_001824, NM_001823, NM_005345, NM_002612, NM_005159, NM_001100, NM_000257, NM_001101, NM_005346, NM_005348	123	1601	12983	0.593364	1	1	100
GOTERM_MF_FAT	GO:0001882~nucleoside binding	9	6.42857	0.988351	NM_001824, NM_001823, NM_005345, NM_002612, NM_005159, NM_001100, NM_000257, NM_001101, NM_005346, NM_005348	123	1612	12983	0.589315	1	1	100
GOTERM_MF_FAT	GO:0032553~ribonucleotide binding	10	7.14286	0.993059	NM_001824, NM_001823, NM_005345, NM_002612, NM_005159, NM_001100, NM_000257, NM_001101, NM_006009, NM_005346, NM_005348	123	1836	12983	0.574907	1	1	100
GOTERM_MF_FAT	GO:0032555~purine ribonucleotide binding	10	7.14286	0.993059	NM_001824, NM_001823, NM_005345, NM_002612, NM_005159, NM_001100, NM_000257, NM_001101, NM_006009, NM_005346, NM_005348	123	1836	12983	0.574907	1	1	100
GOTERM_MF_FAT	GO:0017076~purine nucleotide binding	10	7.14286	0.99589	NM_001824, NM_001823, NM_005345, NM_002612, NM_005159, NM_001100, NM_000257, NM_001101, NM_006009, NM_005346, NM_005348	123	1918	12983	0.550328	1	1	100
GOTERM_MF_FAT	GO:0000166~nucleotide binding	10	7.14286	0.999573	NM_001824, NM_001823, NM_005345, NM_002612, NM_005159, NM_001100, NM_000257, NM_001101, NM_006009, NM_005346, NM_005348	123	2245	12983	0.470169	1	1	100
Annotation Cluster 66	Enrichment Score: 0.008318577907819402
Category	Term	Count	%	PValue	Genes	List Total	Pop Hits	Pop Total	Fold Enrichment	Bonferroni	Benjamini	FDR
GOTERM_CC_FAT	GO:0031090~organelle membrane	7	5	0.968293	NM_001080468, NM_000612, NM_002612, NM_000102, NM_000954, NM_004048, NM_005205	129	1096	12782	0.632844	1	0.999961	100
GOTERM_CC_FAT	GO:0031967~organelle envelope	3	2.14286	0.987344	NM_002612, NM_000954, NM_005205	129	620	12782	0.479445	1	0.999995	100
GOTERM_CC_FAT	GO:0031975~envelope	3	2.14286	0.987573	NM_002612, NM_000954, NM_005205	129	622	12782	0.477903	1	0.999994	100
Annotation Cluster 67	Enrichment Score: 0.0025518311711037445
Category	Term	Count	%	PValue	Genes	List Total	Pop Hits	Pop Total	Fold Enrichment	Bonferroni	Benjamini	FDR
GOTERM_BP_FAT	GO:0006468~protein amino acid phosphorylation	3	2.14286	0.98429	NM_002612, NM_000928, NM_000539	122	667	13528	0.498734	1	1	100
GOTERM_BP_FAT	GO:0016310~phosphorylation	3	2.14286	0.994747	NM_002612, NM_000928, NM_000539	122	800	13528	0.41582	1	1	100
GOTERM_BP_FAT	GO:0006793~phosphorus metabolic process	3	2.14286	0.9988	NM_002612, NM_000928, NM_000539	122	973	13528	0.341887	1	1	100
GOTERM_BP_FAT	GO:0006796~phosphate metabolic process	3	2.14286	0.9988	NM_002612, NM_000928, NM_000539	122	973	13528	0.341887	1	1	100
Annotation Cluster 68	Enrichment Score: 9.630272160035552E-6
Category	Term	Count	%	PValue	Genes	List Total	Pop Hits	Pop Total	Fold Enrichment	Bonferroni	Benjamini	FDR
GOTERM_CC_FAT	GO:0005887~integral to plasma membrane	3	2.14286	0.99995	NM_001803, NM_000539, NM_022121	129	1188	12782	0.250215	1	1	100
GOTERM_CC_FAT	GO:0031226~intrinsic to plasma membrane	3	2.14286	0.999962	NM_001803, NM_000539, NM_022121	129	1215	12782	0.244655	1	1	100
GOTERM_CC_FAT	GO:0031224~intrinsic to membrane	6	4.28571	1	NM_005042, NM_000102, NM_006249, NM_001110213, NM_001803, NM_006250, NM_000539, NM_022121	129	5485	12782	0.108389	1	1	100
GOTERM_CC_FAT	GO:0016021~integral to membrane	6	4.28571	1	NM_005042, NM_000102, NM_006249, NM_001110213, NM_001803, NM_006250, NM_000539, NM_022121	129	5297	12782	0.112236	1	1	100
Annotation Cluster 69	Enrichment Score: 8.539260892573131E-7
Category	Term	Count	%	PValue	Genes	List Total	Pop Hits	Pop Total	Fold Enrichment	Bonferroni	Benjamini	FDR
GOTERM_BP_FAT	GO:0051252~regulation of RNA metabolic process	4	2.85714	0.999995	NM_000612, NM_003407, NM_003357, NM_000928	122	1813	13528	0.244645	1	1	100
GOTERM_BP_FAT	GO:0006355~regulation of transcription, DNA-dependent	3	2.14286	0.999999	NM_000612, NM_003357, NM_000928	122	1773	13528	0.187623	1	1	100
GOTERM_BP_FAT	GO:0045449~regulation of transcription	6	4.28571	1	NM_000029, NM_000612, NM_001442, NM_003357, NM_000928, NM_003282	122	2601	13528	0.255791	1	1	100
