# Supplementary material for: The Constrained Maximal Expression Level Owing to Haploidy Shapes Gene Content on the Mammalian X Chromosome
Source: PLoS Biol. 2015 Dec 18;13(12):e1002315. doi: 10.1371/journal.pbio.1002315 (PMC4686125; doi:10.1371/journal.pbio.1002315)
Supplement: S10 Table — (XLSX) [file pbio.1002315.s020.xlsx]

## Sheet: S10 Table
S10 Table.
sample	exclusion_ratio	p-value(fdr-corrected)
substantia_nigra_adult_donor10196	1.0402	0.9304
putamen_adult_donor10258	1.1619	0.0129
substantia_nigra_adult_donor10258	1.1789	0.0046
medial_temporal_gyrus_adult_donor10258	1.1865	0.0046
parietal_cortex_adult_donor10258	1.2031	0.0019
hippocampus_adult_donor10258	1.2101	0.0014
amygdala_adult_donor10196	1.2129	0.001
occipital_cortex_adult_donor10196	1.2131	0.0009
parietal_lobe_adult_donor10196	1.2142	0.0009
spinal_cord_adult_donor10258	1.2148	0.002
medial_frontal_gyrus_newborn_donor10223	1.2233	0.001
locus_coeruleus_newborn_donor10223	1.2282	0.0021
putamen_newborn_donor10223	1.2285	0.001
hippocampus_adult_donor10196	1.2292	0.0006
thalamus_adult_donor10258	1.2324	0.0006
medial_frontal_gyrus_adult_donor10196	1.2361	0.0004
pituitary_gland_adult_donor10196	1.2418	0.0003
duodenum_fetal_donor1_tech_rep2	1.243	0.0002
ovary_adult_pool1	1.2443	0.0001
medial_frontal_gyrus_adult_donor10258	1.2485	0.0002
thalamus_newborn_donor10223	1.2501	0.0004
occipital_lobe_fetal_donor1	1.2596	0.0002
caudate_nucleus_adult_donor10196	1.2649	0.0001
locus_coeruleus_adult_donor10196	1.2694	0.0001
parietal_lobe_fetal_donor1	1.277	0.0001
parietal_lobe_newborn_donor10223	1.2793	0
putamen_adult_donor10196	1.2866	0
spinal_cord_adult_donor10196	1.2897	0
epididymis_adult	1.2946	0
brain_adult_pool1	1.2979	0
placenta_adult_pool1	1.2994	0
uterus_fetal_donor1	1.3002	0
medial_temporal_gyrus_adult_donor10196	1.3029	0
uterus_adult_pool1	1.3074	0
caudate_nucleus_newborn_donor10223	1.3098	0
adipose_donor1	1.3113	0
caudate_nucleus_adult_donor10252	1.3145	0
amygdala_newborn_donor10223	1.3179	0
pons_adult_pool1	1.3196	0
frontal_lobe_adult_pool1	1.3212	0
cerebral_meninges_adult	1.3227	0
medulla_oblongata_adult_donor10196	1.3327	0
adipose_donor4	1.3328	0
olfactory_region_adult	1.3353	0
cerebellum_adult_donor10196	1.3357	0
pituitary_gland_adult_donor10252	1.3391	0
parietal_lobe_adult_donor10252	1.3413	0
pineal_gland_adult_donor10196	1.3418	0
middle_temporal_gyrus_donor10252	1.3456	0
amygdala_adult_donor10252	1.3477	0
medial_temporal_gyrus_adult_donor10252	1.3487	0
temporal_lobe_fetal_donor1_tech_rep1	1.3512	0
spinal_cord_newborn_donor10223	1.3542	0
globus_pallidus_adult_donor10196	1.3568	0
medial_temporal_gyrus_newborn_donor10223	1.3578	0
diencephalon_adult	1.3581	0
brain_fetal_pool1	1.3604	0
paracentral_gyrus_adult_pool1	1.3611	0
skeletal_muscle_fetal_donor1	1.3627	0
spinal_cord_adult_donor10252	1.3633	0
medulla_oblongata_adult_pool1	1.3642	0
pineal_gland_adult_donor10252	1.365	0
cervix_adult_pool1	1.3671	0
nucleus_accumbens_adult_pool1	1.3722	0
adipose_donor2	1.3769	0
insula_adult_pool1	1.3776	0
substantia_nigra_newborn_donor10223	1.3791	0
occipital_cortex_newborn_donor10223	1.3803	0
hippocampus_adult_donor10252	1.3805	0
hippocampus_newborn_donor10223	1.3838	0
spinal_cord_fetal_donor1	1.3845	0
adipose_donor3	1.3855	0
occipital_pole_adult_pool1	1.3862	0
thalamus_adult_donor10196	1.3885	0
medulla_oblongata_newborn_donor10223	1.3907	0
temporal_lobe_adult_pool1	1.3927	0
prostate_adult_pool1	1.3929	0
occipital_lobe_adult_donor1	1.3947	0
adrenal_gland	1.3974	0
parietal_lobe_adult_pool1	1.4019	0
postcentral_gyrus_adult_pool1	1.4026	0
thalamus_adult_donor10252	1.4027	0
breast_adult_donor1	1.4068	0
vagina_adult	1.407	0
lung_fetal_donor1	1.4076	0
locus_coeruleus_adult_donor10252	1.4079	0
throat_fetal_donor1	1.4119	0
globus_pallidus_newborn_donor10223	1.4121	0
heart_adult_diseased_donor1	1.4121	0
corpus_callosum_adult_pool1	1.4131	0
smooth_muscle_adult_pool1	1.4144	0
occipital_cortex_adult_donor10252	1.4169	0
adipose_tissue	1.4278	0
medulla_oblongata_adult_donor10252	1.4324	0
globus_pallidus_adult_donor10252	1.4348	0
heart_fetal_pool1	1.4357	0
bladderadult_pool	1.438	0
substantia_nigra_adult_donor10252	1.4381	0
ductus_deferens_adult	1.4396	0
cerebellum_adult_donor10252	1.4452	0
thyroid_adult_pool1	1.4455	0
trachea_fetal_donor1	1.4587	0
stomach_fetal_donor1	1.4647	0
dura_mater_adult_donor1	1.4649	0
seminal_vesicle_adult	1.471	0
kidney_adult_pool1	1.4762	0
testis_adult_pool1	1.4812	0
skin_fetal_donor1	1.4814	0
kidney_fetal_pool1	1.4819	0
brain_adult_donor1	1.482	0
spleen_adult_pool1	1.4831	0
small_intestine_fetal_donor1	1.4848	0
Urethra	1.4919	0.0097
bone_marrow_adult	1.492	0
gall_bladder_adult	1.4927	0
left_ventricle_adult_donor1	1.4946	0
eye_fetal_donor1	1.5011	0
spleen_fetal_pool1	1.5015	0
colon_adult_pool1	1.5106	0
optic_nerve_donor1	1.5162	0
aorta__adult_pool	1.5217	0
lung_adult_pool1	1.5252	0
thymus_adult_pool1	1.5297	0
cerebellum_newborn_donor10223	1.5346	0
vein_adult	1.5363	0
colon_fetal_donor1	1.5374	0
skin_adult_donor1	1.5377	0
tongue_fetal_donor1	1.5379	0
rectum_fetal_donor1	1.5385	0
left_atrium_adult_donor1	1.5387	0
heart_adult_pool1	1.5469	0
lymph_node_adult_donor1	1.5497	0
retina_adult_pool1	1.5595	0
cerebrospinal_fluid_donor2	1.56	0
artery_adult	1.5608	0
thymus_fetal_pool1	1.5626	0
heart_mitral_valve_adult	1.5636	0
cerebellum_adult_pool1	1.5798	0
SABiosciences_XpressRef_Human_Universal_Total_RNA	1.5903	0
heart_pulmonic_valve_adult	1.5909	0
trachea_adult_pool1	1.5909	0
esophagus_adult_pool1	1.5912	0
liver_fetal_pool1	1.5918	0
testis_adult_pool2	1.6041	0
heart_adult_diseased_post.infarction_donor1	1.6066	0
Universal_RNA_Human_Normal_Tissues_Biochain	1.6117	0
thyroid_fetal_donor1	1.6117	0
colon_adult_donor1	1.6164	0
appendix_adult	1.6181	0
temporal_lobe_fetal_donor1_tech_rep2	1.6241	0
eye_muscle_lateral_donor2	1.6367	0
small_intestine_adult_pool1	1.6406	0
diaphragm_fetal_donor1	1.642	0
duodenum_fetal_donor1_tech_rep1	1.6447	0
tongue_adult	1.6522	0
eye_muscle_medial_donor2	1.6605	0
skeletal_muscle_adult_pool1	1.6618	0
Clontech_Human_Universal_Reference_Total_RNA	1.6637	0
penis_adult	1.6817	0
tonsil_adult_pool1	1.691	0
throat_adult	1.6947	0
umbilical_cord_fetal_donor1	1.6964	0
blood_adult_pool	1.7005	0
lung_right_lower_lobe_adult_donor1	1.7168	0
skeletal_muscle_soleus_muscle_donor1	1.7581	0
parotid_gland_adult	1.7846	0
eye_vitreous_humor_donor1	1.86	0
eye_muscle_superior_donor2	1.8696	0
submaxillary_gland_adult	1.9024	0
heart_tricuspid_valve_adult	1.9041	0
liver_adult_pool1	1.9365	0
salivary_gland_adult_pool1	1.9393	0
Fingernail	1.9875	0
cruciate_ligament_donor2	2.0653	0
pancreas_adult_donor1	2.0998	0
Skin_palm	2.2276	0
achilles_tendon	2.3007	0
eye_muscle_inferior_rectus_donor1	2.6185	0
tongue_epidermis_fungiform_papillae_donor1	2.8786	0.0002
