# Supplementary material for: The Constrained Maximal Expression Level Owing to Haploidy Shapes Gene Content on the Mammalian X Chromosome
Source: PLoS Biol. 2015 Dec 18;13(12):e1002315. doi: 10.1371/journal.pbio.1002315 (PMC4686125; doi:10.1371/journal.pbio.1002315)
Supplement: S12 Table — (XLSX) [file pbio.1002315.s022.xlsx]

## Sheet: S12 Table
S12 Table.
sample exclusion_ratio	p-value(fdr-corrected)
tpm.teratocarcinoma.20cell.20line.3aNCC.IT.A3.CNhs11878.10790.110H7.hg19	1.0442	0.4531
tpm.colon.20carcinoma.20cell.20line.3aCOLO.320.CNhs10737.10420.106C6.hg19	1.114	0.0517
tpm.large.20cell.20lung.20carcinoma.20cell.20line.3aNCI.H460.CNhs12806.10839.111E2.hg19	1.1264	0.0495
tpm.synovial.20sarcoma.20cell.20line.3aHS.SY.II.CNhs11244.10441.106E9.hg19	1.1577	0.0098
tpm.neuroectodermal.20tumor.20.20cell.20line.3aTASK1.CNhs11866.10774.110F9.hg19	1.1652	0.0098
tpm.acute.20myeloid.20leukemia.20.28FAB.20M7.29.20cell.20line.3aMKPL.1.CNhs11888.10802.111A1.hg19	1.1789	0.0097
tpm.meningioma.20cell.20line.3aHKBMM.CNhs11945.10691.109F7.hg19	1.1827	0.005
tpm.testicular.20germ.20cell.20embryonal.20carcinoma.20cell.20line.3aNEC15.CNhs12362.10593.108D8.hg19	1.1888	0.0032
tpm.epitheloid.20carcinoma.20cell.20line.3a.20HelaS3.20ENCODE.2c.20biol_rep1.CNhs12325.10815.111B5.hg19	1.1993	0.0019
tpm.astrocytoma.20cell.20line.3aTM.31.CNhs10742.10425.106D2.hg19	1.2012	0.0011
tpm.epitheloid.20carcinoma.20cell.20line.3a.20HelaS3.20ENCODE.2c.20biol_rep2.CNhs12326.10816.111B6.hg19	1.2104	0.0009
tpm.small.20cell.20lung.20carcinoma.20cell.20line.3aNCI.H82.CNhs12809.10842.111E5.hg19	1.2131	0.0012
tpm.adrenal.20cortex.20adenocarcinoma.20cell.20line.3aSW.13.CNhs11893.10810.111A9.hg19	1.2146	0.0007
tpm.epitheloid.20carcinoma.20cell.20line.3a.20HelaS3.20ENCODE.2c.20biol_rep3.CNhs12327.10817.111B7.hg19	1.2154	0.0008
tpm.chondrosarcoma.20cell.20line.3aSW.201353.CNhs11833.10700.109G7.hg19	1.2263	0.0007
tpm.ductal.20cell.20carcinoma.20cell.20line.3aKLM.1.CNhs11100.10438.106E6.hg19	1.2274	0.0004
tpm.Hep.2.20cells.20treated.20with.20Streptococci.20strain.20JRS4.2c.20biol_rep2.CNhs13498.11895.125E5.hg19	1.2281	0.0007
tpm.cervical.20cancer.20cell.20line.3aME.180.CNhs11289.10553.107I4.hg19	1.2302	0.0004
tpm.extraskeletal.20myxoid.20chondrosarcoma.20cell.20line.3aH.EMC.SS.CNhs10728.10410.106B5.hg19	1.2368	0.0003
tpm.pancreatic.20carcinoma.20cell.20line.3aNOR.P1.CNhs11832.10698.109G5.hg19	1.2474	0.0003
tpm.acute.20myeloid.20leukemia.20.28FAB.20M7.29.20cell.20line.3aM.MOK.CNhs13049.10699.109G6.hg19	1.2517	0.0001
tpm.diffuse.20large.20B.cell.20lymphoma.20cell.20line.3aCTB.1.CNhs11741.10631.108I1.hg19	1.2531	0.0005
tpm.Hep.2.20cells.20treated.20with.20Streptococci.20strain.20JRS4.2c.20biol_rep3.CNhs13499.11896.125E6.hg19	1.2555	0.0002
tpm.Hep.2.20cells.20treated.20with.20Streptococci.20strain.20JRS4.2c.20biol_rep1.CNhs13478.11894.125E4.hg19	1.2558	0.0002
tpm.pleomorphic.20hepatocellular.20carcinoma.20cell.20line.3aSNU.387.CNhs11933.10706.109H4.hg19	1.2674	0.0001
tpm.Hep.2.20cells.20treated.20with.20Streptococci.20strain.205448.2c.20biol_rep3.CNhs13497.11892.125E2.hg19	1.2681	0.0001
tpm.lung.20adenocarcinoma.20cell.20line.3aA549.CNhs11275.10499.107C4.hg19	1.2689	0.0001
tpm.Hep.2.20cells.20treated.20with.20Streptococci.20strain.205448.2c.20biol_rep1.CNhs13477.11890.125D9.hg19	1.2713	0.0001
tpm.Hep.2.20cells.20mock.20treated.2c.20biol_rep3.CNhs13501.11900.125F1.hg19	1.2738	0.0001
tpm.Hep.2.20cells.20mock.20treated.2c.20biol_rep2.CNhs13500.11899.125E9.hg19	1.2793	0.0001
tpm.papillary.20adenocarcinoma.20cell.20line.3a8505C.CNhs11716.10437.106E5.hg19	1.2822	0.0001
tpm.Hep.2.20cells.20treated.20with.20Streptococci.20strain.205448.2c.20biol_rep2.CNhs13496.11891.125E1.hg19	1.2835	0
tpm.Hep.2.20cells.20mock.20treated.2c.20biol_rep1.CNhs13479.11898.125E8.hg19	1.2856	0
tpm.ductal.20cell.20carcinoma.20cell.20line.3aMIA.20Paca2.CNhs11259.10488.107B2.hg19	1.2868	0
tpm.myxofibrosarcoma.20cell.20line.3aMFH.ino.CNhs11729.10600.108E6.hg19	1.2875	0
tpm.chronic.20myelogenous.20leukemia.20cell.20line.3aK562.20ENCODE.2c.20biol_rep2.CNhs12335.10825.111C6.hg19	1.2905	0
tpm.anaplastic.20carcinoma.20cell.20line.3a8305C.CNhs10745.10428.106D5.hg19	1.2907	0
tpm.maxillary.20sinus.20tumor.20cell.20line.3aHSQ.89.CNhs10732.10414.106B9.hg19	1.2917	0
tpm.hepatoma.20cell.20line.3aLi.7.CNhs11271.10484.107A7.hg19	1.2927	0
tpm.lens.20epithelial.20cell.20line.3aSRA.2001.2f04.CNhs11750.10647.109A8.hg19	1.2974	0
tpm.papillotubular.20adenocarcinoma.20cell.20line.3aTGBC18TKB.CNhs10734.10417.106C3.hg19	1.3065	0
tpm.chronic.20myelogenous.20leukemia.20cell.20line.3aK562.20ENCODE.2c.20biol_rep1.CNhs12334.10824.111C5.hg19	1.3068	0
tpm.mixed.20mullerian.20tumor.20cell.20line.3aHTMMT.CNhs11944.10689.109F5.hg19	1.3098	0.0001
tpm.chronic.20myelogenous.20leukemia.20cell.20line.3aK562.20ENCODE.2c.20biol_rep3.CNhs12336.10826.111C7.hg19	1.3124	0
tpm.pagetoid.20sarcoma.20cell.20line.3aHs.20925.2eT.CNhs11856.10732.110B3.hg19	1.3145	0
tpm.leiomyoma.20cell.20line.3a15242A.CNhs11723.10570.108B3.hg19	1.319	0
tpm.osteosarcoma.20cell.20line.3a143B.2fTK.5e.28..29neo.5e.28R.29.CNhs11279.10510.107D6.hg19	1.3218	0
tpm.splenic.20lymphoma.20with.20villous.20lymphocytes.20cell.20line.3aSLVL.CNhs10741.10424.106D1.hg19	1.3226	0
tpm.acute.20myeloid.20leukemia.20.28FAB.20M6.29.20cell.20line.3aF.36E.CNhs13060.10836.111D8.hg19	1.3236	0
tpm.neuroblastoma.20cell.20line.3aNBsusSR.CNhs11818.10607.108F4.hg19	1.325	0
tpm.choriocarcinoma.20cell.20line.3aT3M.3.CNhs11820.10618.108G6.hg19	1.3252	0
tpm.mesothelioma.20cell.20line.3aMero.25.CNhs13066.10850.111F4.hg19	1.3279	0
tpm.testicular.20germ.20cell.20embryonal.20carcinoma.20cell.20line.3aNEC8.CNhs11726.10590.108D5.hg19	1.3287	0
tpm.embryonic.20kidney.20cell.20line.3a.20HEK293.2fSLAM.20untreated.CNhs11046.10450.106F9.hg19	1.3291	0
tpm.bile.20duct.20carcinoma.20cell.20line.3aHuCCT1.CNhs10750.10432.106D9.hg19	1.3295	0
tpm.serous.20adenocarcinoma.20cell.20line.3aJHOS.2.CNhs11746.10639.108I9.hg19	1.335	0
tpm.rhabdomyosarcoma.20cell.20line.3aRMS.YM.CNhs11269.10477.106I9.hg19	1.3351	0
tpm.Krukenberg.20tumor.20cell.20line.3aHSKTC.CNhs11822.10687.109F3.hg19	1.3352	0
tpm.testicular.20germ.20cell.20embryonal.20carcinoma.20cell.20line.3aNEC14.CNhs12351.10591.108D6.hg19	1.3409	0
tpm.mesothelioma.20cell.20line.3aONE58.CNhs13075.10858.111G3.hg19	1.3411	0
tpm.melanoma.20cell.20line.3aG.361.CNhs11254.10465.106H6.hg19	1.344	0
tpm.prostate.20cancer.20cell.20line.3aPC.3.CNhs11243.10439.106E7.hg19	1.3482	0
tpm.somatostatinoma.20cell.20line.3aQGP.1.CNhs11869.10781.110G7.hg19	1.3512	0
tpm.large.20cell.20non.keratinizing.20squamous.20carcinoma.20cell.20line.3aSKG.II.SF.CNhs11825.10692.109F8.hg19	1.3593	0
tpm.carcinoid.20cell.20line.3aNCI.H1770.CNhs11834.10703.109H1.hg19	1.3595	0
tpm.cervical.20cancer.20cell.20line.3aD98.AH2.CNhs11288.10552.107I3.hg19	1.3605	0
tpm.clear.20cell.20carcinoma.20cell.20line.3aJHOC.5.CNhs11745.10638.108I8.hg19	1.366	0
tpm.testicular.20germ.20cell.20embryonal.20carcinoma.20cell.20line.3aITO.II.CNhs11876.10786.110H3.hg19	1.3679	0
tpm.lymphoma.2c.20malignant.2c.20hairy.20B.cell.20cell.20line.3aMLMA.CNhs11935.10775.110G1.hg19	1.3686	0
tpm.neuroblastoma.20cell.20line.3aCHP.134.CNhs11276.10508.107D4.hg19	1.3707	0
tpm.mesothelioma.20cell.20line.3aMero.48a.CNhs13068.10852.111F6.hg19	1.3721	0
tpm.serous.20cystadenocarcinoma.20cell.20line.3aHTOA.CNhs11827.10693.109F9.hg19	1.3732	0
tpm.B.20lymphoblastoid.20cell.20line.3a.20GM12878.20ENCODE.2c.20biol_rep1.CNhs12331.10821.111C2.hg19	1.3738	0
tpm.endometrial.20carcinoma.20cell.20line.3aOMC.2.CNhs11266.10497.107C2.hg19	1.3758	0
tpm.breast.20carcinoma.20cell.20line.3aMDA.MB.453.CNhs10736.10419.106C5.hg19	1.3763	0
tpm.bronchioalveolar.20carcinoma.20cell.20line.3aNCI.H650.CNhs14138.10715.109I4.hg19	1.3771	0
tpm.myelodysplastic.20syndrome.20cell.20line.3aSKM.1.CNhs11934.10772.110F7.hg19	1.3777	0
tpm.thyroid.20carcinoma.20cell.20line.3aTCO.1.CNhs11872.10783.110G9.hg19	1.379	0
tpm.granulosa.20cell.20tumor.20cell.20line.3aKGN.CNhs11740.10624.108H3.hg19	1.3796	0
tpm.liposarcoma.20cell.20line.3aKMLS.1.CNhs11870.10782.110G8.hg19	1.3825	0
tpm.renal.20cell.20carcinoma.20cell.20line.3aOS.RC.2.CNhs10729.10411.106B6.hg19	1.3835	0
tpm.melanoma.20cell.20line.3aCOLO.20679.CNhs11281.10514.107E1.hg19	1.3852	0
tpm.clear.20cell.20carcinoma.20cell.20line.3aTEN.CNhs11930.10636.108I6.hg19	1.3862	0
tpm.acute.20lymphoblastic.20leukemia.20.28T.ALL.29.20cell.20line.3aHPB.ALL.CNhs10746.10429.106D6.hg19	1.3865	0
tpm.plasma.20cell.20leukemia.20cell.20line.3aARH.77.CNhs12807.10840.111E3.hg19	1.3869	0
tpm.teratocarcinoma.20cell.20line.3aNCR.G1.CNhs11884.10798.110I6.hg19	1.3878	0
tpm.B.20lymphoblastoid.20cell.20line.3a.20GM12878.20ENCODE.2c.20biol_rep2.CNhs12332.10822.111C3.hg19	1.3891	0
tpm.acute.20myeloid.20leukemia.20.28FAB.20M6.29.20cell.20line.3aF.36P.CNhs13505.10837.111D9.hg19	1.3897	0
tpm.mesothelioma.20cell.20line.3aNCI.H28.CNhs13061.10845.111E8.hg19	1.3915	0
tpm.breast.20carcinoma.20cell.20line.3aMCF7.CNhs11943.10482.107A5.hg19	1.3938	0
tpm.teratocarcinoma.20cell.20line.3aPA.1.CNhs11890.10807.111A6.hg19	1.3942	0
tpm.small.20cell.20cervical.20cancer.20cell.20line.3aHCSC.1.CNhs11885.10800.110I8.hg19	1.3957	0
tpm.basal.20cell.20carcinoma.20cell.20line.3aTE.20354.2eT.CNhs11932.10702.109G9.hg19	1.3963	0
tpm.squamous.20cell.20lung.20carcinoma.20cell.20line.3aEBC.1.CNhs11273.10486.107A9.hg19	1.3972	0
tpm.lung.20adenocarcinoma.20cell.20line.3aPC.14.CNhs10726.10408.106B3.hg19	1.3984	0
tpm.oral.20squamous.20cell.20carcinoma.20cell.20line.3aHSC.3.CNhs11717.10545.107H5.hg19	1.3986	0
tpm.gastric.20adenocarcinoma.20cell.20line.3aMKN45.CNhs11819.10612.108F9.hg19	1.4031	0
tpm.normal.20embryonic.20palatal.20mesenchymal.20cell.20line.3aHEPM.CNhs11894.10813.111B3.hg19	1.4043	0
tpm.signet.20ring.20carcinoma.20cell.20line.3aKato.20III.CNhs10753.10436.106E4.hg19	1.4055	0
tpm.liposarcoma.20cell.20line.3aSW.20872.CNhs11851.10726.110A6.hg19	1.4078	0
tpm.neuroepithelioma.20cell.20line.3aSK.N.MC.CNhs11853.10728.110A8.hg19	1.408	0
tpm.neuroblastoma.20cell.20line.3aNB.1.CNhs11284.10539.107G8.hg19	1.4081	0
tpm.transitional.cell.20carcinoma.20cell.20line.3a5637.CNhs10735.10418.106C4.hg19	1.4087	0
tpm.tridermal.20teratoma.20cell.20line.3aHGRT.CNhs11828.10694.109G1.hg19	1.4088	0
tpm.B.20lymphoblastoid.20cell.20line.3a.20GM12878.20ENCODE.2c.20biol_rep3.CNhs12333.10823.111C4.hg19	1.4105	0
tpm.mesothelioma.20cell.20line.3aACC.MESO.1.CNhs11263.10493.107B7.hg19	1.4116	0
tpm.bone.20marrow.20stromal.20cell.20line.3aStromaNKtert.CNhs11931.10686.109F2.hg19	1.414	0
tpm.carcinoid.20cell.20line.3aSK.PN.DW.CNhs11846.10719.109I8.hg19	1.4161	0
tpm.gastric.20adenocarcinoma.20cell.20line.3aMKN1.CNhs11737.10614.108G2.hg19	1.4186	0
tpm.lymphangiectasia.20cell.20line.3aDS.1.CNhs11852.10727.110A7.hg19	1.4198	0
tpm.neuroectodermal.20tumor.20cell.20line.3aFU.RPNT.1.CNhs11744.10637.108I7.hg19	1.4209	0
tpm.endometrial.20stromal.20sarcoma.20cell.20line.3aOMC.9.CNhs11249.10448.106F7.hg19	1.4219	0
tpm.acute.20myeloid.20leukemia.20.28FAB.20M6.29.20cell.20line.3aEEB.CNhs13059.10835.111D7.hg19	1.4241	0
tpm.mesothelioma.20cell.20line.3aNo36.CNhs13074.10857.111G2.hg19	1.4241	0
tpm.leukemia.2c.20chronic.20megakaryoblastic.20.20cell.20line.3aMEG.01.CNhs11859.10752.110D5.hg19	1.4263	0
tpm.small.cell.20gastrointestinal.20carcinoma.20cell.20line.3aECC4.CNhs11734.10609.108F6.hg19	1.4275	0
tpm.gall.20bladder.20carcinoma.20cell.20line.3aTGBC14TKB.CNhs11256.10470.106I2.hg19	1.4322	0
tpm.leiomyoma.20cell.20line.3a15425.CNhs11724.10571.108B4.hg19	1.4358	0
tpm.Ewing.27s.20sarcoma.20cell.20line.3aHs.20863.2eT.CNhs11836.10705.109H3.hg19	1.4386	0
tpm.acute.20myeloid.20leukemia.20.28FAB.20M5.29.20cell.20line.3aNOMO.1.CNhs13050.10764.110E8.hg19	1.4412	0
tpm.mesothelioma.20cell.20line.3aACC.MESO.4.CNhs11264.10494.107B8.hg19	1.4413	0
tpm.small.20cell.20lung.20carcinoma.20cell.20line.3aDMS.20144.CNhs12808.10841.111E4.hg19	1.4416	0
tpm.mesothelioma.20cell.20line.3aNCI.H2052.CNhs13063.10847.111F1.hg19	1.4428	0
tpm.schwannoma.20cell.20line.3aHS.PSS.2c.20tech_rep1.CNhs11183.10442.106F1.hg19	1.4435	0
tpm.large.20cell.20lung.20carcinoma.20cell.20line.3aIA.LM.CNhs11277.10509.107D5.hg19	1.4439	0
tpm.chronic.20myelogenous.20leukemia.20cell.20line.3aK562.CNhs11250.10454.106G4.hg19	1.447	0
tpm.leiomyoma.20cell.20line.3a10964C.CNhs11722.10569.108B2.hg19	1.4472	0
tpm.tubular.20adenocarcinoma.20cell.20line.3aSUIT.2.CNhs11883.10797.110I5.hg19	1.4475	0
tpm.rectal.20cancer.20cell.20line.3aTT1TKB.CNhs11255.10469.106I1.hg19	1.4478	0
tpm.cholangiocellular.20carcinoma.20cell.20line.3aHuH.28.CNhs11283.10536.107G5.hg19	1.449	0
tpm.colon.20carcinoma.20cell.20line.3aCACO.2.CNhs11280.10513.107D9.hg19	1.4506	0
tpm.myeloma.20cell.20line.3aPCM6.CNhs11258.10474.106I6.hg19	1.4511	0
tpm.osteosarcoma.20cell.20line.3aHS.Os.1.CNhs11290.10558.107I9.hg19	1.4518	0
tpm.osteoclastoma.20cell.20line.3aHs.20706.2eT.CNhs11835.10704.109H2.hg19	1.4533	0
tpm.carcinosarcoma.20cell.20line.3aJHUCS.1.CNhs11747.10642.109A3.hg19	1.4561	0
tpm.mesothelioma.20cell.20line.3aMero.14.2c.20tech_rep1.CNhs13065.10849.111F3.hg19	1.4574	0
tpm.squamous.20cell.20carcinoma.20cell.20line.3aT3M.5.CNhs11739.10616.108G4.hg19	1.4596	0
tpm.glioblastoma.20cell.20line.3aT98G.CNhs11272.10485.107A8.hg19	1.4658	0
tpm.mesothelioma.20cell.20line.3aMero.41.CNhs13067.10851.111F5.hg19	1.4663	0
tpm.medulloblastoma.20cell.20line.3aD283.20Med.CNhs12805.10838.111E1.hg19	1.4696	0
tpm.peripheral.20neuroectodermal.20tumor.20cell.20line.3aKU.SN.CNhs11830.10697.109G4.hg19	1.4707	0
tpm.small.20cell.20lung.20carcinoma.20cell.20line.3aWA.hT.CNhs11812.10562.108A4.hg19	1.473	0
tpm.neurofibroma.20cell.20line.3aHs.2053.2eT.CNhs11854.10729.110A9.hg19	1.4732	0
tpm.sacrococcigeal.20teratoma.20cell.20line.3aHTST.CNhs11829.10695.109G2.hg19	1.4776	0
tpm.mesothelioma.20cell.20line.3aMero.83.CNhs13070.10854.111F8.hg19	1.4801	0
tpm.hepatoblastoma.20cell.20line.3aHuH.6.CNhs11742.10633.108I3.hg19	1.4851	0
tpm.epidermoid.20carcinoma.20cell.20line.3aCa.20Ski.CNhs10748.10431.106D8.hg19	1.4856	0
tpm.acute.20myeloid.20leukemia.20.28FAB.20M5.29.20cell.20line.3aU.937.20DE.4.CNhs13058.10834.111D6.hg19	1.4906	0
tpm.serous.20adenocarcinoma.20cell.20line.3aSK.OV.3.R.2c.20biol_rep1.CNhs13099.11841.124H5.hg19	1.4939	0
tpm.thyroid.20carcinoma.20cell.20line.3aKHM.5M.CNhs14140.10776.110G2.hg19	1.5003	0
tpm.mycosis.20fungoides.2c.20T.20cell.20lymphoma.20cell.20line.3aHuT.20102.20TIB.162.CNhs11858.10744.110C6.hg19	1.5019	0
tpm.acute.20myeloid.20leukemia.20.28FAB.20M2.29.20cell.20line.3aKasumi.6.CNhs13052.10792.110H9.hg19	1.5026	0
tpm.b.20cell.20line.3aRPMI1788.CNhs10744.10427.106D4.hg19	1.5084	0
tpm.cord.20blood.20derived.20cell.20line.3aCOBL.a.20untreated.CNhs11045.10449.106F8.hg19	1.5093	0
tpm.mucinous.20cystadenocarcinoma.20.20cell.20line.3aMCAS.CNhs11873.10784.110H1.hg19	1.5097	0
tpm.epidermoid.20carcinoma.20.20cell.20line.3aA431.CNhs10743.10426.106D3.hg19	1.5102	0
tpm.neuroblastoma.20cell.20line.3aNH.12.CNhs11811.10555.107I6.hg19	1.5144	0
tpm.alveolar.20cell.20carcinoma.20cell.20line.3aSW.201573.CNhs11838.10708.109H6.hg19	1.5187	0
tpm.giant.20cell.20carcinoma.20cell.20line.3aLU65.CNhs11274.10487.107B1.hg19	1.5196	0
tpm.acute.20myeloid.20leukemia.20.28FAB.20M5.29.20cell.20line.3aTHP.1.20.28revived.29.CNhs10723.10400.106A4.hg19	1.5218	0
tpm.spindle.20cell.20sarcoma.20cell.20line.3aHs.20132.2eT.CNhs11857.10737.110B8.hg19	1.5247	0
tpm.normal.20intestinal.20epithelial.20cell.20line.3aFHs.2074.20Int.CNhs11950.10812.111B2.hg19	1.5251	0
tpm.schwannoma.20cell.20line.3aHS.PSS.2c.20tech_rep2.CNhs11245.10442.106F1.hg19	1.5262	0
tpm.acute.20myeloid.20leukemia.20.28FAB.20M5.29.20cell.20line.3aTHP.1.20.28fresh.29.CNhs10722.10399.106A3.hg19	1.5264	0
tpm.non.20T.20non.20B.20acute.20lymphoblastic.20leukemia.20.28ALL.29.20cell.20line.3aP30.2fOHK.CNhs10747.10430.106D7.hg19	1.5271	0
tpm.epithelioid.20sarcoma.20cell.20line.3aHS.ES.1.CNhs11247.10443.106F2.hg19	1.528	0
tpm.signet.20ring.20carcinoma.20cell.20line.3aNUGC.4.CNhs11270.10483.107A6.hg19	1.5285	0
tpm.acute.20myeloid.20leukemia.20.28FAB.20M5.29.20cell.20line.3aTHP.1.20.28thawed.29.CNhs10724.10405.106A9.hg19	1.5293	0
tpm.rhabdomyosarcoma.20cell.20line.3aKYM.1.CNhs11877.10787.110H4.hg19	1.5297	0
tpm.acute.20lymphoblastic.20leukemia.20.28T.ALL.29.20cell.20line.3aJurkat.CNhs11253.10464.106H5.hg19	1.5318	0
tpm.mesothelioma.20cell.20line.3aNCI.H2452.CNhs13064.10848.111F2.hg19	1.5326	0
tpm.mesothelioma.20cell.20line.3aMero.84.CNhs13072.10855.111F9.hg19	1.5328	0
tpm.hereditary.20spherocytic.20anemia.20cell.20line.3aWIL2.NS.CNhs11891.10808.111A7.hg19	1.534	0
tpm.myxofibrosarcoma.20cell.20line.3aNMFH.1.CNhs11821.10684.109E9.hg19	1.5349	0
tpm.medulloblastoma.20cell.20line.3aONS.76.CNhs11861.10759.110E3.hg19	1.5351	0
tpm.glioma.20cell.20line.3aGI.1.CNhs10731.10413.106B8.hg19	1.5377	0
tpm.acute.20myeloid.20leukemia.20.28FAB.20M2.29.20cell.20line.3aKasumi.1.CNhs13502.10788.110H5.hg19	1.5406	0
tpm.xeroderma.20pigentosum.20b.20cell.20line.3aXPL.2017.CNhs11813.10563.108A5.hg19	1.5407	0
tpm.glassy.20cell.20carcinoma.20cell.20line.3aHOKUG.CNhs11824.10688.109F4.hg19	1.5425	0
tpm.fibrosarcoma.20cell.20line.3aHT.1080.CNhs11860.10758.110E2.hg19	1.5447	0
tpm.mesenchymal.20stem.20cell.20line.3aHu5.2fE18.CNhs11718.10568.108B1.hg19	1.5462	0
tpm.thymic.20carcinoma.20cell.20line.3aTy.82.CNhs14139.10803.111A2.hg19	1.55	0
tpm.merkel.20cell.20carcinoma.20cell.20line.3aMS.1.CNhs12839.10844.111E7.hg19	1.552	0
tpm.hepatic.20mesenchymal.20tumor.20cell.20line.3aLI90.CNhs11868.10778.110G4.hg19	1.5547	0
tpm.retinoblastoma.20cell.20line.3aY79.CNhs11267.10475.106I7.hg19	1.5563	0
tpm.embryonic.20kidney.20cell.20line.3a.20HEK293.2fSLAM.20infection.2c.2024hr.CNhs11047.10451.106G1.hg19	1.5568	0
tpm.acute.20myeloid.20leukemia.20.28FAB.20M4.29.20cell.20line.3aHNT.34.CNhs13504.10831.111D3.hg19	1.5573	0
tpm.Burkitt.27s.20lymphoma.20cell.20line.3aDAUDI.CNhs10739.10422.106C8.hg19	1.5574	0
tpm.leiomyoblastoma.20.20cell.20line.3aG.402.CNhs11848.10721.110A1.hg19	1.5574	0
tpm.chronic.20myelogenous.20leukemia.20.28CML.29.20cell.20line.3aMEG.A2.CNhs11865.10766.110F1.hg19	1.5575	0
tpm.argyrophil.20small.20cell.20carcinoma.20cell.20line.3aTC.YIK.CNhs11725.10589.108D4.hg19	1.5584	0
tpm.acute.20myeloid.20leukemia.20.28FAB.20M1.29.20cell.20line.3aHYT.1.CNhs13054.10828.111C9.hg19	1.5584	0
tpm.neuroectodermal.20tumor.20cell.20line.3aFU.RPNT.2.CNhs11753.10663.109C6.hg19	1.5585	0
tpm.gastric.20cancer.20cell.20line.3aAZ521.CNhs11286.10549.107H9.hg19	1.561	0
tpm.acute.20lymphoblastic.20leukemia.20.28B.ALL.29.20cell.20line.3aNALM.6.CNhs11282.10534.107G3.hg19	1.5613	0
tpm.glioblastoma.20cell.20line.3aA172.2c.20tech_rep1.CNhs11185.10444.106F3.hg19	1.5623	0
tpm.keratoacanthoma.20cell.20line.3aHKA.1.CNhs11880.10791.110H8.hg19	1.5683	0
tpm.hepatocellular.20carcinoma.20cell.20line.3a.20HepG2.20ENCODE.2c.20biol_rep3.CNhs12330.10820.111C1.hg19	1.5706	0
tpm.renal.20cell.20carcinoma.20cell.20line.3aTUHR10TKB.CNhs11257.10471.106I3.hg19	1.5718	0
tpm.transitional.20cell.20carcinoma.20cell.20line.3aHs.20769.2eT.CNhs11837.10707.109H5.hg19	1.5729	0
tpm.cord.20blood.20derived.20cell.20line.3aCOBL.a.2024h.20infection.CNhs11050.10453.106G3.hg19	1.573	0
tpm.Wilms.27.20tumor.20cell.20line.3aHFWT.CNhs11728.10597.108E3.hg19	1.5755	0
tpm.NK.20T.20cell.20leukemia.20cell.20line.3aKHYG.1.CNhs11867.10777.110G3.hg19	1.5858	0
tpm.bronchioalveolar.20carcinoma.20cell.20line.3aNCI.H358.CNhs11840.10709.109H7.hg19	1.5891	0
tpm.acute.20myeloid.20leukemia.20.28FAB.20M3.29.20cell.20line.3aHL60.CNhs13055.10829.111D1.hg19	1.5896	0
tpm.endometrioid.20adenocarcinoma.20cell.20line.3aJHUEM.1.CNhs11748.10643.109A4.hg19	1.5897	0
tpm.choriocarcinoma.20cell.20line.3aBeWo.CNhs10740.10423.106C9.hg19	1.5975	0
tpm.giant.20cell.20carcinoma.20cell.20line.3aLu99B.CNhs10751.10433.106E1.hg19	1.598	0
tpm.oral.20squamous.20cell.20carcinoma.20cell.20line.3aCa9.22.CNhs10752.10434.106E2.hg19	1.6087	0
tpm.squamous.20cell.20carcinoma.20cell.20line.3aEC.GI.10.CNhs11252.10463.106H4.hg19	1.6089	0
tpm.merkel.20cell.20carcinoma.20cell.20line.3aMKL.1.CNhs12838.10843.111E6.hg19	1.6118	0
tpm.acute.20myeloid.20leukemia.20.28FAB.20M5.29.20cell.20line.3aP31.2fFUJ.CNhs13051.10770.110F5.hg19	1.6123	0
tpm.chronic.20myelogenous.20leukemia.20cell.20line.3aKU812.CNhs10727.10409.106B4.hg19	1.6149	0
tpm.adult.20T.cell.20leukemia.20cell.20line.3aATN.1.CNhs10738.10421.106C7.hg19	1.6154	0
tpm.glioblastoma.20cell.20line.3aA172.2c.20tech_rep2.CNhs11248.10444.106F3.hg19	1.6253	0
tpm.serous.20adenocarcinoma.20cell.20line.3aSK.OV.3.R.20after.20co.culture.20with.20SOC.57.02.G.2c.20biol_rep1.CNhs13508.11843.124H7.hg19	1.6294	0
tpm.chronic.20myeloblastic.20leukemia.20.28CML.29.20cell.20line.3aKCL.22.CNhs11886.10801.110I9.hg19	1.6299	0
tpm.hepatocellular.20carcinoma.20cell.20line.3a.20HepG2.20ENCODE.2c.20biol_rep1.CNhs12328.10818.111B8.hg19	1.6327	0
tpm.hepatocellular.20carcinoma.20cell.20line.3a.20HepG2.20ENCODE.2c.20biol_rep2.CNhs12329.10819.111B9.hg19	1.6335	0
tpm.Wilms.27.20tumor.20cell.20line.3aG.401.CNhs11892.10809.111A8.hg19	1.6388	0
tpm.small.20cell.20gastrointestinal.20carcinoma.20cell.20line.3aECC10.CNhs11736.10610.108F7.hg19	1.6407	0
tpm.gall.20bladder.20carcinoma.20cell.20line.3aTGBC2TKB.CNhs10733.10415.106C1.hg19	1.6555	0
tpm.cord.20blood.20derived.20cell.20line.3aCOBL.a.2024h.20infection.28.C.29.CNhs11049.10452.106G2.hg19	1.6566	0
tpm.mesothelioma.20cell.20line.3aMero.95.CNhs13073.10856.111G1.hg19	1.6618	0
tpm.anaplastic.20squamous.20cell.20carcinoma.20cell.20line.3aRPMI.202650.CNhs11889.10805.111A4.hg19	1.6688	0
tpm.adenocarcinoma.20cell.20line.3aIM95m.CNhs11882.10796.110I4.hg19	1.6724	0
tpm.Burkitt.27s.20lymphoma.20cell.20line.3aRAJI.CNhs11268.10476.106I8.hg19	1.6761	0
tpm.mucinous.20adenocarcinoma.20cell.20line.3aJHOM.1.CNhs11752.10648.109A9.hg19	1.6769	0
tpm.acute.20myeloid.20leukemia.20.28FAB.20M2.29.20cell.20line.3aNKM.1.CNhs11864.10765.110E9.hg19	1.6868	0
tpm.acute.20lymphoblastic.20leukemia.20.28B.ALL.29.20cell.20line.3aBALL.1.CNhs11251.10455.106G5.hg19	1.6889	0
tpm.hairy.20cell.20leukemia.20cell.20line.3aMo.CNhs11843.10712.109I1.hg19	1.6966	0
tpm.gastrointestinal.20carcinoma.20cell.20line.3aECC12.CNhs11738.10615.108G3.hg19	1.6976	0
tpm.malignant.20trichilemmal.20cyst.20cell.20line.3aDJM.1.CNhs10730.10412.106B7.hg19	1.7056	0
tpm.acute.20myeloid.20leukemia.20.28FAB.20M4eo.29.20cell.20line.3aEoL.1.CNhs13056.10832.111D4.hg19	1.7119	0
tpm.embryonic.20pancreas.20cell.20line.3a1B2C6.CNhs11731.10604.108F1.hg19	1.7168	0
tpm.biphenotypic.20B.20myelomonocytic.20leukemia.20cell.20line.3aMV.4.11.CNhs11845.10718.109I7.hg19	1.7258	0
tpm.mesothelioma.20cell.20line.3aNCI.H226.CNhs13062.10846.111E9.hg19	1.727	0
tpm.pharyngeal.20carcinoma.20cell.20line.3aDetroit.20562.CNhs11849.10723.110A3.hg19	1.7292	0
tpm.mesothelioma.20cell.20line.3aMero.82.CNhs13069.10853.111F7.hg19	1.7337	0
tpm.acute.20myeloid.20leukemia.20.28FAB.20M0.29.20cell.20line.3aKG.1.CNhs13053.10827.111C8.hg19	1.7353	0
tpm.small.20cell.20lung.20carcinoma.20cell.20line.3aLK.2.CNhs11285.10541.107H1.hg19	1.7492	0
tpm.anaplastic.20large.20cell.20lymphoma.20cell.20line.3aKi.JK.CNhs11881.10795.110I3.hg19	1.7567	0
tpm.choriocarcinoma.20cell.20line.3aSCH.CNhs11875.10785.110H2.hg19	1.7654	0
tpm.squamous.20cell.20carcinoma.20cell.20line.3aJHUS.nk1.CNhs11749.10646.109A7.hg19	1.7745	0
tpm.embryonic.20pancreas.20cell.20line.3a1C3D3.CNhs11732.10605.108F2.hg19	1.7748	0
tpm.bronchogenic.20carcinoma.20cell.20line.3aChaGo.K.1.CNhs11841.10710.109H8.hg19	1.7754	0
tpm.bronchial.20squamous.20cell.20carcinoma.20cell.20line.3aKNS.62.CNhs11862.10760.110E4.hg19	1.7831	0
tpm.transitional.cell.20carcinoma.20cell.20line.3aJMSU1.CNhs11261.10492.107B6.hg19	1.7862	0
tpm.acute.20myeloid.20leukemia.20.28FAB.20M4eo.29.20cell.20line.3aEoL.3.CNhs13057.10833.111D5.hg19	1.7865	0
tpm.embryonic.20pancreas.20cell.20line.3a1C3IKEI.CNhs11733.10606.108F3.hg19	1.7932	0
tpm.acantholytic.20squamous.20carcinoma.20cell.20line.3aHCC1806.CNhs11844.10717.109I6.hg19	1.8125	0
tpm.Hodgkin.27s.20lymphoma.20cell.20line.3aHD.Mar2.CNhs11715.10435.106E3.hg19	1.8132	0
tpm.fibrous.20histiocytoma.20cell.20line.3aGCT.20TIB.223.CNhs11842.10711.109H9.hg19	1.8175	0
tpm.embryonic.20pancreas.20cell.20line.3a2C6.CNhs11814.10603.108E9.hg19	1.8178	0
tpm.acute.20myeloid.20leukemia.20.28FAB.20M4.29.20cell.20line.3aFKH.1.CNhs13503.10830.111D2.hg19	1.8563	0
tpm.chronic.20lymphocytic.20leukemia.20.28T.CLL.29.20cell.20line.3aSKW.3.CNhs11714.10416.106C2.hg19	1.8575	0
tpm.prostate.20cancer.20cell.20line.3aDU145.CNhs11260.10490.107B4.hg19	1.8798	0
tpm.oral.20squamous.20cell.20carcinoma.20cell.20line.3aHO.1.u.1.CNhs11287.10550.107I1.hg19	1.9073	0
tpm.oral.20squamous.20cell.20carcinoma.20cell.20line.3aSAS.CNhs11810.10544.107H4.hg19	1.9946	0
tpm.bile.20duct.20carcinoma.20cell.20line.3aTFK.1.CNhs11265.10496.107C1.hg19	2.0275	0
