# Supplementary material for: The Constrained Maximal Expression Level Owing to Haploidy Shapes Gene Content on the Mammalian X Chromosome
Source: PLoS Biol. 2015 Dec 18;13(12):e1002315. doi: 10.1371/journal.pbio.1002315 (PMC4686125; doi:10.1371/journal.pbio.1002315)
Supplement: S14 Table — (XLSX) [file pbio.1002315.s024.xlsx]

## Sheet: S14 Table
S14 Table.
	The mean of averages of the breadth of expression	The mean breadth of expression accounting for subfunctionalization*	The number of families	The number of genes
Autosomes	0.35±0.33	0.69±0.35	8632	19024
Chromosome X	0.26±0.32	0.43±0.37	418	1137
NOTE: ‘±’ indicates standard deviation.
* Here, we aim to control for subfunctionalization of duplicates in gene families. Before the breadth of expression was calculated, expression levels were first summed for all transcripts mapped to a family on either autosomes or chromosome X.
