# Supplementary material for: The Constrained Maximal Expression Level Owing to Haploidy Shapes Gene Content on the Mammalian X Chromosome
Source: PLoS Biol. 2015 Dec 18;13(12):e1002315. doi: 10.1371/journal.pbio.1002315 (PMC4686125; doi:10.1371/journal.pbio.1002315)
Supplement: S15 Table — (XLSX) [file pbio.1002315.s025.xlsx]

## Sheet: S15 Table
S15 Table.
Removed from the analysis	BoEA	BoEX	∆BoE	MAXA	MAXX	∆MAX	NA	NX
			P-value*			P-value*
All genes expressed in testis, cut-off = 10 TPM	0.11	0.098	3.519e-08	206	44	< 2.2e-16	18445	1097
All genes expressed in testis, cut-off = 50 TPM	0.218	0.173	1.333e-09	209.6	59.3	3.372e-13	25111	1332
All genes expressed in testis, cut-off = 100 TPM	0.206	0.285	< 2.2e-16	217.62	73.42	< 2.2e-16	28785	1418
Khil et al. analogous set, 3-fold enrichment in testis	0.4	0.31	< 2.2e-16	170.1	101	2.407e-15	22330	1062
Khil et al. analogous set, 5-fold enrichment in testis	0.391	0.299	< 2.2e-16	169.8	102.9	5.909e-14	23942	1123
Chalmel et al. dataset, cutoff = 30 ASI	0.13	0.12	0.0013	420	67	5.856e-08	6628	498
Chalmel et al. dataset, cutoff = 40 ASI	0.17	0.158	0.0005	370	69	1.294e-11	12901	908
Chalmel et al. dataset, cutoff = 50 ASI	0.205	0.179	1.999e-09	339	78	2.2e-16	17621	1125
* P-values were calculated by a Wilcoxon test.
NOTE: Meiotic expression in the male germline is difficult to capture. In human testis, 1.13×109/testis pachytene spermatocytes and 3.95×109/testis round/elongating spermatids per 8.29×109/testis total germ cells and Sertoli cells were counted using an optical dissector. Thus, the percentages of spermatocytes and round/elongating spermatids are approximately 14% and 48% of all cells in the sperma…
We tested a number of approaches to defining meiotic transcripts as either: (a) all genes expressed in FANTOM5 whole testis samples; (b) genes with preferential expression measure (PEM) indicating 3- or 5-fold enrichment in testis (similar to Khil et al.), or (c) all genes expressed in spermatocytes from the Chalmel et al. microarray dataset (exploring different cutoffs ranging from 30 to 50 norm…
A – autosomes, X –the X chromosome. ASI – Affymetrix average signal intensity.
