# Supplementary material for: The Constrained Maximal Expression Level Owing to Haploidy Shapes Gene Content on the Mammalian X Chromosome
Source: PLoS Biol. 2015 Dec 18;13(12):e1002315. doi: 10.1371/journal.pbio.1002315 (PMC4686125; doi:10.1371/journal.pbio.1002315)
Supplement: S16 Table — (XLSX) [file pbio.1002315.s026.xlsx]

## Sheet: S16 Table
S16 Table.
The taxon of the most recent duplication	The molecular mechanism of duplication (directional retroposition or otherwise)	Chromosomal arrangement	B	M	F	N
			RR = 6.3	RR = 0.3	RR = 1.1
			Not-R = 2.0	Not-R = 1.4	Not-R = 1.0
			R = 6.6	R = 0.8	R = 0.8
			A->X = 7.7	A->X = 0.4	A->X = 0.9
			X->A = 3.1	X->A = 1.1	X->A = 1.0
Homo sapiens	RR	X-X	0.4	0.4	1.6	4
B = 0.7
M = 0.7
F = 1.2	not-R	X-X	1.7	0.5	1.1	41
	R	X-X	1	1.6	1.1	1
Homo/Pan/Gorilla	RR	X-X	0.8	0.6	1.7	2
B = 6.9	not-R	A-X	0.8	1.4	0.9	2
M = 0.4	not-R	X-X	11.7	0.1	0.5	15
F = 0.7	auto->X	A-X	1.9	0.3	1.4	1
	X->auto	A-X	1.1	1.4	1.1	2
Catarrhini	RR	X-X	22.8	0	0	2
B = 7.7	not-R	A-X	0.9	1.6	1	2
M = 2.3	not-R	X-X	7.1	3.3	0.7	44
F = 0.6	R	X-X	13.4	0.5	0.7	5
	auto->X	A-X	11.1	0.1	0.9	4
Eutheria	RR	A-X	8.6	0.1	1.3	2
B = 2.7	RR	X-X	0.2	0.2	2.2	1
M = 1.1	not-R	A-X	1.3	1.4	1.4	54
F = 1.3	not-R	X-X	1.4	1.5	1.3	54
	R	X-X	5.8	0.8	1.1	11
	auto->X	A-X	8.9	0.5	0.8	14
	X->auto	A-X	3.8	1.2	0.9	26
Theria	not-R	A-X	2.4	1.3	1.2	49
B = 2.7	not-R	X-X	0.5	0.3	0.2	6
M = 1.2	auto->X	A-X	23.2	0.5	0	2
F = 1.1	X->auto	A-X	1	1.4	1.2	6
Amniota	RR	A-X	20.9	0	0.1	1
B = 8.3
M = 3.4	not-R	A-X	7.7	1	0.5	4
F = 0.4	not-R	X-X	0.1	6	0.5	5
	auto->X	A-X	20.9	0	0.1	1
Tetrapoda	not-R	A-X	3.6	1.7	0.6	18
B = 2.6	not-R	X-X	0.3	0.6	0.1	1
M = 1.5	auto->X	A-X	0.2	0.2	1.2	1
F = 0.7	X->auto	A-X	0.7	1.5	1	7
2R-WGD	RR	A-X	1.1	0.4	1	5
B = 1.8	not-R	A-X	1.8	1.3	1	462
M = 1.3	not-R	X-X	1.2	1.2	1.1	82
F = 1.0	R	X-X	5.1	0.3	0.5	3
	auto->X	A-X	6.1	0.5	1.1	11
	X->auto	A-X	2.8	1.1	1.1	30
Chordata	RR	A-X	0.6	1	1.4	1
B = 2.6	not-R	A-X	2.6	1.4	1	84
M = 1.3	not-R	X-X	3.8	0.5	0.9	4
F = 1.0	auto->X	A-X	0.5	0.9	1.6	2
	X->auto	A-X	0.7	0	1.4	2
Deuterostomia	not-R	A-X	0.8	1.1	0.9	10
B = 0.9
M = 1.3
F = 0.8	not-R	X-X	0.9	2.1	0.8	2
	X->auto	A-X	1	1.6	1.1	1
Bilateria	RR	A-X	0.7	0	0.3	1
B = 1.9	not-R	A-X	1.8	1.3	1.1	120
M = 1.2	not-R	X-X	3.6	0.9	0.9	6
F = 1.1	auto->X	A-X	2.7	0.4	1.3	3
	X->auto	A-X	0.9	2.4	0.9	3
NOTE: RR – signifies that both paralogs are retrogenes, R – one X paralog is a retrogene (the other X paralog is not), not-R – not a retroposition, auto->X autosomal-to-X retroposition, X->auto X-to-autosomal retroposition. B, M, F – stands for enrichment in brain, male, and female-specific expression (avg. expression in selected tissues divided by average expression in all tissues, both in TPM, …
