# Supplementary material for: The Constrained Maximal Expression Level Owing to Haploidy Shapes Gene Content on the Mammalian X Chromosome
Source: PLoS Biol. 2015 Dec 18;13(12):e1002315. doi: 10.1371/journal.pbio.1002315 (PMC4686125; doi:10.1371/journal.pbio.1002315)
Supplement: S17 Table — (XLSX) [file pbio.1002315.s027.xlsx]

## Sheet: S17 Table
S17 Table.
Human gene	Genomic location in human	Genomic location in chicken	Evidence for brain expression in birds
Dystrophin	X-added region	Chromosome 1	Chicken UniGene cluster Gga.718 includes 11 ESTs from brain libraries, in a cluster of 48 ESTs.
ASMTL	X-added region	Chromosome 1	Chicken UniGene cluster Gga.14188 includes 2 brain ESTs, in a cluster of 21 ESTs.
PCDH11X	X-conserved region	Chromosome 4	Brain expression was reported in literature in Bengalese finches.
(linked with human language and animal vocalization)
SLITRK4	X-conserved region	Chromosome 4	Chicken UniGene cluster Gga.4088 includes 6 brain ESTs, in a cluster of 8 ESTs.
MAGE	Scattered across the X chromosome	Unplaced scaffold	Single chicken MAGE ortholog (CMage) has a known function in the nervous system.
