# Supplementary material for: The Constrained Maximal Expression Level Owing to Haploidy Shapes Gene Content on the Mammalian X Chromosome
Source: PLoS Biol. 2015 Dec 18;13(12):e1002315. doi: 10.1371/journal.pbio.1002315 (PMC4686125; doi:10.1371/journal.pbio.1002315)
Supplement: S18 Table — (XLSX) [file pbio.1002315.s028.xlsx]

## Sheet: S18 Table
S18 Table.
Family ID	N	BoE	Family name	Top expression sites (in FANTOM5 human tissues)
TF314186	3	0.04	Arylsulfatase G	Placenta, 19; small intestine, 9; kidney adult, 8; liver fetal, 8; colon fetal, 8
	[1]
TF314707	3	0.01	Acyl-CoA wax alcohol acyltransferase	Skin adult, 25; skin fetal, 11; penis adult, 1; eye fetal, 1; umbilical cord fetal, 1
	[1]
TF328876	3	0	Novel family	Testis, 2; eye muscle, 2; spleen, 1; eye muscle, 1; eye muscle superior, 1
	[1]
TF332665	3	0.06	Spindlin family	Rectum fetal, 8; temporal lobe, 7; adipose, 7; uterus fetal, 7; spinal cord, 6
	[1]
TF337843	3	0.86	Leucine zipper, down-regulated in cancer	Occipital pole, 92; aorta adult pool, 85; kidney fetal pool, 84; pituitary gland adult, 81; pituitary gland adult, 79
	[1]
TF340932	3	0	Novel family	Testis, 6
	[1]
TF314566	4	0	Nuclear RNA export factor	Testis, 8; gall bladder, 3, lung right lower lobe, 1; ovary adult, 1; lung adult, 1
	[1]
TF335054	4	0.11	Paraneoplastic Ma antigen family	Amygdala, 36; substantia nigra, 21; medial temporal gyrus, 20; amygdala adult, 20; hippocampus, 20
	[1]
TF337064	4	0.05	Cancer/testis antigen	Medial frontal gyrus, 4; cerebral meninges, 4; adrenal gland, 4; brain adult, 3; occipital pole, 3
	[1]
TF337909	5	0.66	Brain expressed, X-linked	Medial temporal gyrus, 546; medial frontal gyrus, 303; hippocampus, 277; amygdala adult, 266; medial frontal gyrus, 258
	[1]
TF352132	5	0.35	MAGE-D melanoma antigen family D	Pituitary gland, 50; brain fetal, 48; kidney fetal, 43; skeletal muscle, 42; occipital pole, 40
	[1]
TF338517	6	0	Synovial sarcoma, X breakpoint	No tissues with average expression above 0 TPM
	[1]
TF335652	8	0.22	Armadillo repeat containing, X-linked	Pituitary gland, 17; frontal lobe, 14; insula, 14; paracentral gyrus, 14; parietal lobe, 14
	[1]
TF341404	8	0	SPANX family	Testis, 6; small intestine, 1
	[1]
TF336871	9	0.71	Transcription elongation factor A	Occipital cortex, 101; pituitary gland, 96; medial frontal gyrus, 87; ovary adult, 85; medial frontal gyrus, 81
	[1]
TF340669	10	0.01	P antigen family	Placenta adult, 39; epididymis adult, 5; testis adult, 5; prostate adult, 1; ductus deferens, 0
	[1]
TF328505	25	0.02	MAGE-A antigen family	Epididymis adult, 6; medial temporal gyrus, 5; testis adult, 4; amygdala adult 4; substantia nigra, 4
	[1]
N in the second column signifies the number of X-linked gene paralogs in human in a given family [while the figure in square brackets states the number of ancestral genes at the time of the human-chicken split, inferred by the manual examination of relevant TreeFam family trees]. Only X-linked paralogs resulting from duplications after the formation of Therian X are shown (see Methods). For each …
