# Supplementary material for: The Constrained Maximal Expression Level Owing to Haploidy Shapes Gene Content on the Mammalian X Chromosome
Source: PLoS Biol. 2015 Dec 18;13(12):e1002315. doi: 10.1371/journal.pbio.1002315 (PMC4686125; doi:10.1371/journal.pbio.1002315)
Supplement: S19 Table — (XLSX) [file pbio.1002315.s029.xlsx]

## Sheet: S19 Table
S19 Table.
Index	Tissue	Donor age	Additional donor info
1	Brain	Adult	Donor 1
2	Brain	Adult	Pool 1
3	Brain	Fetal	Pool 1
4	Caudate nucleus	Adult	Donor 10196
5	Caudate nucleus	Adult	Donor 10252
6	Caudate nucleus	Newborn	Donor 10223
7	Cerebellum	Adult	Donor 10196
8	Cerebellum	Adult	Donor 10252
9	Cerebellum	Adult	Pool 1
10	Cerebellum	Newborn	Donor 10223
11	Cerebral meninges	Adult
12	Cerebrospinal fluid	Adult	Donor 2
13	Corpus callosum	Adult	Pool 1
14	Dura mater	Adult	Donor 1
15	Frontal lobe	Adult	Pool 1
16	Globus pallidus	Adult	Donor 10196
17	Globus pallidus	Adult	Donor 10252
18	Globus pallidus	Newborn	Donor 10223
19	Hippocampus	Adult	Donor 10196
20	Hippocampus	Adult	Donor 10252
21	Hippocampus	Adult	Donor 10258
22	Hippocampus	Newborn	Donor 10223
23	Medial frontal gyrus	Adult	Donor 10196
24	Medial frontal gyrus	Adult	Donor 10258
25	Medial frontal gyrus	Newborn	Donor 10223
26	Medial temporal gyrus	Adult	Donor 10196
27	Medial temporal gyrus	Adult	Donor 10252
28	Medial temporal gyrus	Adult	Donor 10258
29	Medial temporal gyrus	Newborn	Donor 10223
30	Medulla oblongata	Adult	Donor 10196
31	Medulla oblongata	Adult	Donor 10252
32	Medulla oblongata	Adult	Pool 1
33	Medulla oblongata	Newborn	Donor 10223
34	Middle temporal gyrus	Adult	Donor 10252
35	Nucleus accumbens	Adult	Pool 1
36	Occipital cortex	Adult	Donor 10196
37	Occipital cortex	Adult	Donor 10252
38	Occipital cortex	Newborn	Donor 10223
39	Occipital lobe	Adult	Donor 1
40	Occipital lobe	Fetal	Donor 1
41	Occipital pole	Adult	Pool 1
42	Olfactory region	Adult
43	Optic nerve	Adult	Donor 1
44	Paracentral gyrus	Adult	Pool 1
45	Parietal cortex	Adult	Donor 10258
46	Parietal lobe	Adult	Donor 10196
47	Parietal lobe	Adult	Donor 10252
48	Parietal lobe	Adult	Pool 1
49	Parietal lobe	Fetal	Donor 1
50	Parietal lobe	Newborn	Donor 10223
51	Pineal gland	Adult	Donor 10196
52	Pineal gland	Adult	Donor 10252
53	Pituitary gland	Adult	Donor 10196
54	Pituitary gland	Adult	Donor 10252
55	Pons	Adult	Pool 1
56	Postcentral gyrus	Adult	Pool 1
57	Putamen	Adult	Donor 10196
58	Putamen	Adult	Donor 10258
59	Putamen	Newborn	Donor 10223
60	Spinal cord	Adult	Donor 10196
61	Spinal cord	Adult	Donor 10252
62	Spinal cord	Adult	Donor 10258
63	Spinal cord	Fetal	Donor 1
64	Spinal cord	Newborn	Donor 10223
65	Substantia nigra	Adult	Donor 10196
66	Substantia nigra	Adult	Donor 10252
67	Substantia nigra	Adult	Donor 10258
68	Substantia nigra	Newborn	Donor 10223
69	Temporal lobe	Adult	Pool 1
70	Temporal lobe	Fetal	Donor 1 tech-rep1
71	Temporal lobe	Fetal	Donor 1 tech-rep2
72	Thalamus	Adult	Donor 10196
73	Thalamus	Adult	Donor 10252
74	Thalamus	Adult	Donor 10258
75	Thalamus	Newborn	Donor 10223
