# Supplementary material for: The Constrained Maximal Expression Level Owing to Haploidy Shapes Gene Content on the Mammalian X Chromosome
Source: PLoS Biol. 2015 Dec 18;13(12):e1002315. doi: 10.1371/journal.pbio.1002315 (PMC4686125; doi:10.1371/journal.pbio.1002315)
Supplement: S20 Table — (XLSX) [file pbio.1002315.s030.xlsx]

## Sheet: S20 Table
S20 Table.
Library Sex
achilles_tendon male
adipose_donor3 male
amygdala_adult_donor10196 male
amygdala_adult_donor10252 male
cerebrospinal_fluid_donor2 male
diaphragm_fetal_donor1 male
dura_mater_adult_donor1 male
epididymis_adult male
eye_muscle_lateral_donor2 male
eye_muscle_medial_donor2 male
eye_muscle_superior_donor2 male
frontal_lobe_adult_pool1 male
globus_pallidus_adult_donor10196 male
globus_pallidus_adult_donor10252 male
globus_pallidus_newborn_donor10223 male
heart_mitral_valve_adult male
heart_pulmonic_valve_adult male
heart_adult_diseased_post.infarction_donor1 male
heart_adult_pool1 male
hippocampus_adult_donor10196 male
kidney_fetal_pool1 male
left_ventricle_adult_donor1 male
liver_fetal_pool1 male
lung_fetal_donor1 male
lung_right_lower_lobe_adult_donor1 male
lymph_node_adult_donor1 male
medial_frontal_gyrus_adult_donor10196 male
medial_frontal_gyrus_adult_donor10258 male
medial_frontal_gyrus_newborn_donor10223 male
medial_temporal_gyrus_adult_donor10196 male
medial_temporal_gyrus_adult_donor10252 male
medial_temporal_gyrus_adult_donor10258 male
medial_temporal_gyrus_newborn_donor10223 male
medulla_oblongata_adult_donor10196 male
medulla_oblongata_adult_donor10252 male
medulla_oblongata_adult_pool1 male
medulla_oblongata_newborn_donor10223 male
middle_temporal_gyrus_donor10252 male
nucleus_accumbens_adult_pool1 male
occipital_cortex_adult_donor10196 male
occipital_cortex_newborn_donor10223 male
parietal_lobe_newborn_donor10223 male
pituitary_gland_adult_donor10252 male
skin_fetal_donor1 male
small_intestine_adult_pool1 male
small_intestine_fetal_donor1 male
smooth_muscle_adult_pool1 male
spinal_cord_adult_donor10196 male
spinal_cord_adult_donor10252 male
spinal_cord_adult_donor10258 male
spinal_cord_fetal_donor1 male
spinal_cord_newborn_donor10223 male
spleen_adult_pool1 male
spleen_fetal_pool1 male
stomach_fetal_donor1 male
submaxillary_gland_adult male
substantia_nigra_adult_donor10196 male
substantia_nigra_adult_donor10252 male
substantia_nigra_adult_donor10258 male
amygdala_newborn_donor10223 female
artery_adult female
bladderadult_pool female
blood_adult_pool female
ductus_deferens_adult female
duodenum_fetal_donor1_tech_rep1 female
duodenum_fetal_donor1_tech_rep2 female
eye_vitreous_humor_donor1 female
eye_fetal_donor1 female
gall_bladder_adult female
heart_tricuspid_valve_adult female
heart_adult_diseased_donor1 female
heart_fetal_pool1 female
hippocampus_adult_donor10252 female
hippocampus_adult_donor10258 female
hippocampus_newborn_donor10223 female
insula_adult_pool1 female
kidney_adult_pool1 female
left_atrium_adult_donor1 female
locus_coeruleus_adult_donor10252 female
occipital_cortex_adult_donor10252 female
occipital_lobe_adult_donor1 female
occipital_lobe_fetal_donor1 female
occipital_pole_adult_pool1 female
olfactory_region_adult female
optic_nerve_donor1 female
ovary_adult_pool1 female
pancreas_adult_donor1 female
paracentral_gyrus_adult_pool1 female
parietal_cortex_adult_donor10258 female
parietal_lobe_adult_donor10196 female
parietal_lobe_adult_donor10252 female
parietal_lobe_adult_pool1 female
parietal_lobe_fetal_donor1 female
parotid_gland_adult female
penis_adult female
pineal_gland_adult_donor10196 female
pineal_gland_adult_donor10252 female
pituitary_gland_adult_donor10196 female
placenta_adult_pool1 female
pons_adult_pool1 female
postcentral_gyrus_adult_pool1 female
prostate_adult_pool1 female
putamen_adult_donor10196 female
putamen_adult_donor10258 female
putamen_newborn_donor10223 female
rectum_fetal_donor1 female
retina_adult_pool1 female
salivary_gland_adult_pool1 female
seminal_vesicle_adult female
skeletal_muscle_soleus_muscle_donor1 female
skeletal_muscle_adult_pool1 female
skeletal_muscle_fetal_donor1 female
skin_adult_donor1 female
